# Supplementary material for: Impact of rumen microbiome on cattle carcass traits
Source: Sci Rep. 2024 Mar 13;14:6064. doi: 10.1038/s41598-024-56603-3 (PMC10937913; doi:10.1038/s41598-024-56603-3)
Supplement: Supplementary file 1 — Supplementary Information 1. [file 41598_2024_56603_MOESM1_ESM.xlsx]

## Sheet: Supplementary data1
Supplementary data S1 Summary of carcass trais of the animals
sample_id	Carcass wight	BMS number	Group of weight	Group of quality	Farm ID
JB-1	485.5	9	LW	Other	JA
JB-2	490.5	10	LW	Other	JA
JB-3	521	11	Other	HM	JA
JB-4	533	5	Other	LM	JB
JB-5	612.5	12	HW	HM	JD
JB-6	588	6	HW	LM	JF
JB-7	605.5	4	HW	LM	JG
JB-8	545.5	11	Other	HM	JG
JB-9	477.5	11	LW	HM	JH
JB-10	515.5	11	LW	HM	JA
JB-11	480	8	LW	Other	JA
JB-12	534.5	11	Other	HM	JA
JB-13	552	11	Other	HM	JA
JB-14	521.5	11	Other	HM	JA
JB-15	601	9	HW	Other	JM
JB-16	630	11	HW	HM	JM
JB-17	714	11	HW	HM	JM
JB-18	491	7	LW	Other	JB
JB-19	560.5	5	Other	LM	JB
JB-20	571	6	Other	LM	JC
JB-21	582.5	6	HW	LM	JA
JB-22	579	5	HW	LM	JA
JB-23	522.5	4	Other	LM	JA
JB-24	553	4	Other	LM	JA
JB-25	532.5	6	Other	LM	JA
JB-26	572.5	3	Other	LM	JA
JB-27	457.5	7	LW	Other	JN
JB-28	474	8	LW	Other	JN
JB-29	458.5	8	LW	Other	JN
JB-30	515	6	LW	LM	JN
JB-31	602	9	HW	Other	JF
JB-32	649.5	11	HW	HM	JG
JB-33	524.5	12	Other	HM	JG
JB-34	655	11	HW	HM	JE
JB-35	531	8	Other	Other	JA
JB-36	525.5	10	Other	Other	JA
JB-37	516	9	LW	Other	JB
JB-38	548	7	Other	Other	JB
JB-39	564.5	7	Other	Other	JB
JB-40	566	10	Other	Other	JC
JB-41	500	7	LW	Other	JD
JB-42	570	10	Other	Other	JD
JB-43	557	7	Other	Other	JD
JB-44	543.5	7	Other	Other	JE
JB-45	533	10	Other	Other	JI
JB-46	567.5	9	Other	Other	JK
JB-47	519.5	10	Other	Other	JL
JB-48	584.5	10	HW	Other	JM
JB-49	519	7	Other	Other	JM
JB-50	522	10	Other	Other	JB
JB-51	572.5	7	Other	Other	JB
JB-52	536.5	7	Other	Other	JA
JB-53	575.5	7	Other	Other	JA
JB-54	522.5	10	Other	Other	JN
JB-55	557	9	Other	Other	JN
