# Supplementary material for: Impact of rumen microbiome on cattle carcass traits
Source: Sci Rep. 2024 Mar 13;14:6064. doi: 10.1038/s41598-024-56603-3 (PMC10937913; doi:10.1038/s41598-024-56603-3)
Supplement: Supplementary file 2 — Supplementary Information 2. [file 41598_2024_56603_MOESM2_ESM.xlsx]

## Sheet: Sheet1
Supplementary data S2 Differences of KEGG orthology between high carcass weight group (HW) and low carcass weight group (LW).
KEGG	log2FoldChange	adjusted-p value	Enriched
K20450	-5.62398	0.00655364	HW
K26051	-5.43191	0.0115331	HW
K13254	-5.43191	0.0115331	HW
K20449	-5.33008	0.0276089	HW
K22222	-5.28698	0.0136743	HW
K03348	-5.18617	0.0221992	HW
K18434	-5.12496	0.000901437	HW
K21562	-5.10399	0.000371953	HW
K04499	-5.07357	0.00237376	HW
K18668	-5.05231	0.00742733	HW
K18464	-4.97635	0.00260386	HW
K03199	-4.90966	0.00542308	HW
K14005	-4.89639	0.0050019	HW
K11502	-4.89445	0.00120692	HW
K22113	-4.76902	0.00146404	HW
K23237	-4.75567	0.00108519	HW
K14962	-4.66616	0.00749042	HW
K21919	-4.5386	0.00550326	HW
K06228	-4.52921	0.000636528	HW
K25648	-4.51833	0.021938	HW
K07787	-4.48457	0.0120793	HW
K25731	-4.47365	0.0169175	HW
K03021	-4.42641	0.00280008	HW
K15731	-4.35261	0.0150999	HW
K23539	-4.26591	0.031848	HW
K19941	-4.2237	0.0264248	HW
K20305	-4.21848	0.00259785	HW
K12188	-4.17772	0.0220432	HW
K08139	-4.1715	0.0220061	HW
K06631	-4.16699	0.00187889	HW
K02901	-4.15438	0.000122152	HW
K11338	-4.06645	0.000338222	HW
K24759	-4.06293	8.97e-05	HW
K19332	-3.98762	0.0169648	HW
K03006	-3.97425	0.0115331	HW
K25877	-3.97223	0.005507	HW
K01373	-3.94453	0.00263562	HW
K20999	-3.9297	0.00160642	HW
K14782	-3.90185	0.0207668	HW
K18463	-3.9018	0.00352672	HW
K10408	-3.89486	0.00155366	HW
K14820	-3.88731	0.0265344	HW
K14721	-3.85789	0.0138736	HW
K19753	-3.85721	0.00663438	HW
K10006	-3.8236	0.00409746	HW
K13100	-3.81934	0.00202095	HW
K07776	-3.8172	0.00395584	HW
K14319	-3.81602	0.014926	HW
K22255	-3.79727	0.0264248	HW
K24935	-3.77928	0.0489618	HW
K22748	-3.76783	0.0214509	HW
K09540	-3.74638	0.00403716	HW
K03165	-3.74531	0.0211839	HW
K16474	-3.73089	0.0101645	HW
K14552	-3.69561	0.0391131	HW
K13091	-3.68593	0.00113134	HW
K14558	-3.68145	0.0131932	HW
K10739	-3.67639	0.0239908	HW
K13889	-3.66086	0.0030416	HW
K22539	-3.65525	0.0362573	HW
K14852	-3.65508	0.0353685	HW
K19128	-3.6459	8.78e-05	HW
K00551	-3.61532	0.00770031	HW
K25460	-3.59592	0.0101645	HW
K02144	-3.58413	0.0201933	HW
K08256	-3.55252	0.00121348	HW
K19507	-3.54401	0.00263562	HW
K17301	-3.54339	0.00187889	HW
K20178	-3.53194	0.00512549	HW
K24017	-3.52408	0.0101013	HW
K14692	-3.45452	0.0420784	HW
K16014	-3.45291	0.000861388	HW
K11269	-3.42198	0.0056143	HW
K11533	-3.39692	0.00333749	HW
K11665	-3.36749	0.030768	HW
K24928	-3.35122	0.00232862	HW
K08333	-3.34295	4.08e-05	HW
K07768	-3.29451	0.00260386	HW
K19508	-3.29267	0.0381993	HW
K01138	-3.27701	0.0181754	HW
K12872	-3.2584	0.0305702	HW
K15728	-3.25429	0.00608381	HW
K13571	-3.24992	0.00569801	HW
K17883	-3.23951	0.0337132	HW
K21613	-3.23095	0.0253607	HW
K02575	-3.18761	0.00466695	HW
K24040	-3.18753	0.00187889	HW
K03194	-3.15765	0.00688769	HW
K11672	-3.14389	0.0189734	HW
K20469	-3.14081	0.000337898	HW
K20179	-3.14024	0.000159092	HW
K23987	-3.1171	0.00120692	HW
K17262	-3.1085	0.0254702	HW
K14857	-3.09672	0.0471484	HW
K23980	-3.09445	0.0129492	HW
K20814	-3.08566	0.00551394	HW
K23563	-3.08041	0.0261605	HW
K06191	-3.07619	0.0157009	HW
K23258	-3.0576	0.00238535	HW
K19779	-3.03215	0.00583022	HW
K03727	-3.02779	0.00444664	HW
K14775	-3.02715	0.0408202	HW
K22311	-3.02498	0.0131932	HW
K22306	-3.01097	0.0486372	HW
K16833	-2.99043	0.018679	HW
K11738	-2.98905	0.013617	HW
K05838	-2.95314	0.00952881	HW
K21813	-2.9317	0.00463166	HW
K09529	-2.89852	0.0158507	HW
K26500	-2.88843	0.00256467	HW
K03002	-2.88048	0.0140488	HW
K16531	-2.87368	0.0484744	HW
K08867	-2.84134	0.0471484	HW
K02873	-2.83263	0.00256435	HW
K00371	-2.83001	0.0413767	HW
K15424	-2.82698	0.0117266	HW
K01110	-2.82666	0.000865375	HW
K17302	-2.82244	4.08e-05	HW
K08302	-2.82159	0.0389581	HW
K16235	-2.8165	0.00196485	HW
K00370	-2.81482	0.0280325	HW
K15783	-2.81433	0.0105224	HW
K06117	-2.80602	0.0220705	HW
K00373	-2.80275	0.0454103	HW
K03387	-2.79303	0.0185844	HW
K11204	-2.78886	0.00622493	HW
K03163	-2.78834	0.000636528	HW
K16925	-2.78425	0.00196485	HW
K14050	-2.78277	0.0167851	HW
K19237	-2.7733	0.0440881	HW
K12844	-2.7728	0.0339853	HW
K14950	-2.76898	4.58e-05	HW
K23788	-2.75052	0.0034041	HW
K25552	-2.74962	6.57e-05	HW
K12811	-2.72754	0.0288086	HW
K13690	-2.72571	0.0021728	HW
K23438	-2.72485	0.0316088	HW
K11912	-2.71817	0.00840839	HW
K04092	-2.70804	0.033575	HW
K19682	-2.69527	0.000172765	HW
K10755	-2.64958	0.00849859	HW
K24729	-2.64896	0.0219024	HW
K08864	-2.64539	0.00370759	HW
K01148	-2.64298	0.00232862	HW
K10865	-2.62268	0.0428644	HW
K08159	-2.61766	0.0488602	HW
K10756	-2.61146	0.0365269	HW
K22943	-2.60908	0.00589268	HW
K10686	-2.58131	0.00155366	HW
K02777	-2.58121	0.00921837	HW
K22762	-2.57901	0.0142901	HW
K00526	-2.56582	0.00146404	HW
K23960	-2.56469	0.00582255	HW
K18423	-2.56065	0.00439461	HW
K18955	-2.55987	0.0427101	HW
K19685	-2.55971	0.00486726	HW
K07198	-2.55256	0.0184057	HW
K00914	-2.53958	0.00542308	HW
K02532	-2.53773	0.00390143	HW
K02872	-2.5361	0.00129958	HW
K19672	-2.53545	0.00370759	HW
K11931	-2.51906	0.0155543	HW
K26273	-2.5176	0.000771199	HW
K03293	-2.50352	0.000442502	HW
K06857	-2.50204	0.000337898	HW
K13527	-2.49441	0.0277807	HW
K19678	-2.49187	0.00184589	HW
K03844	-2.48547	0.0443865	HW
K16757	-2.46743	0.0288373	HW
K03251	-2.46494	0.00376202	HW
K08267	-2.46485	0.00854643	HW
K01595	-2.46428	0.000676126	HW
K02324	-2.45864	0.00155997	HW
K14205	-2.45055	0.00545729	HW
K12604	-2.43331	0.00291162	HW
K14824	-2.42628	0.0492459	HW
K10578	-2.40911	0.0433736	HW
K03010	-2.39136	0.00155997	HW
K19656	-2.3837	0.0141462	HW
K24230	-2.38298	0.0417007	HW
K19677	-2.37911	0.00257744	HW
K03063	-2.36996	0.00578097	HW
K02938	-2.33994	0.000937551	HW
K12400	-2.32472	0.00196485	HW
K24456	-2.32251	0.00455913	HW
K17570	-2.32189	0.000337898	HW
K01457	-2.32017	0.0211	HW
K17608	-2.31401	0.0275134	HW
K16653	-2.31109	0.0255337	HW
K12862	-2.29769	0.00572318	HW
K13179	-2.29561	0.0191723	HW
K14743	-2.29219	0.0167231	HW
K12169	-2.28072	0.0248757	HW
K20180	-2.2733	0.000908673	HW
K08073	-2.27263	0.000536205	HW
K01232	-2.25568	0.00263562	HW
K02077	-2.24549	0.0142901	HW
K00777	-2.24541	0.014605	HW
K12402	-2.24444	0.000777366	HW
K03355	-2.24381	0.0283208	HW
K25554	-2.23967	0.00318712	HW
K24119	-2.23559	0.0026894	HW
K00574	-2.2327	0.00448932	HW
K24761	-2.21995	0.012119	HW
K08516	-2.21907	0.0427532	HW
K20724	-2.21061	0.0120413	HW
K14995	-2.20712	0.0430992	HW
K23728	-2.20614	0.0118616	HW
K12164	-2.19659	0.00937266	HW
K22128	-2.19441	0.000820746	HW
K11838	-2.1938	0.0276089	HW
K10397	-2.18993	0.000199631	HW
K07199	-2.18582	0.0395911	HW
K13640	-2.182	0.00160642	HW
K12822	-2.17641	0.018706	HW
K13431	-2.16981	0.0142901	HW
K02423	-2.16537	0.000383777	HW
K06946	-2.16522	0.017002	HW
K17267	-2.16302	0.0211973	HW
K05658	-2.15928	0.000122152	HW
K12614	-2.14359	0.000832237	HW
K16546	-2.14115	0.0235571	HW
K02786	-2.1393	0.036705	HW
K02989	-2.13742	0.00113564	HW
K13617	-2.13396	0.00968713	HW
K15423	-2.12953	0.0048515	HW
K24228	-2.12799	0.00589312	HW
K06986	-2.12763	0.0103814	HW
K18285	-2.1257	0.00160642	HW
K16781	-2.11779	0.0422708	HW
K11699	-2.11507	0.00236142	HW
K12350	-2.1137	0.0141462	HW
K02327	-2.1128	0.010055	HW
K14016	-2.10995	0.0125812	HW
K01220	-2.10988	0.0259326	HW
K01052	-2.10439	0.000820746	HW
K22754	-2.10439	0.00622493	HW
K02540	-2.10114	0.00547326	HW
K04507	-2.08804	0.0115331	HW
K18465	-2.08591	0.0111027	HW
K14521	-2.08352	0.00264053	HW
K10409	-2.07906	0.0273426	HW
K14006	-2.07809	0.000545205	HW
K16489	-2.07785	0.00534403	HW
K10949	-2.07595	0.000676126	HW
K11292	-2.07556	0.0120793	HW
K14563	-2.07532	0.005507	HW
K01196	-2.07383	0.00534403	HW
K03064	-2.0728	0.00520164	HW
K04482	-2.0646	0.00448932	HW
K19352	-2.06303	0.000908673	HW
K11836	-2.05951	0.0120793	HW
K24722	-2.05662	0.00574943	HW
K20195	-2.05198	0.000442502	HW
K14564	-2.0401	0.00146404	HW
K14848	-2.03858	0.0142901	HW
K19942	-2.03811	0.000676126	HW
K20224	-2.02563	0.00196485	HW
K18926	-2.02323	0.00285021	HW
K07151	-2.02318	0.00796652	HW
K11806	-2.01826	0.0237435	HW
K25532	-2.01014	0.00794767	HW
K20872	-2.00429	0.00511853	HW
K09584	-2.00424	0.0026762	HW
K01363	-2.004	0.000422174	HW
K07561	-2.00199	0.00399528	HW
K14096	-1.99718	0.0259326	HW
K24195	-1.99636	0.00120692	HW
K24835	-1.99118	0.00253181	HW
K23929	-1.98558	0.00164913	HW
K18272	-1.98012	0.00160642	HW
K02148	-1.97491	0.0280325	HW
K14326	-1.97143	0.0176683	HW
K14709	-1.96924	0.00160642	HW
K05954	-1.96871	0.0117448	HW
K00901	-1.96762	0.0030416	HW
K25471	-1.96589	0.0107003	HW
K02750	-1.96558	5.39e-05	HW
K04739	-1.96205	0.00163201	HW
K07759	-1.96077	0.0160982	HW
K06689	-1.95703	0.00609936	HW
K06639	-1.95335	0.00263562	HW
K03234	-1.95235	0.000403491	HW
K25551	-1.95037	0.0115331	HW
K07067	-1.94957	0.00172362	HW
K03283	-1.94552	0.0046422	HW
K03322	-1.94335	0.0295081	HW
K11863	-1.94047	0.00577836	HW
K10396	-1.93958	0.00238535	HW
K10365	-1.9385	0.000820746	HW
K07573	-1.93686	0.0123193	HW
K02145	-1.93655	0.00120692	HW
K01369	-1.93525	0.00139939	HW
K09140	-1.92597	0.0146725	HW
K02322	-1.92585	0.00265115	HW
K11805	-1.92378	0.00167597	HW
K16747	-1.92336	0.00551394	HW
K14855	-1.92277	0.0132696	HW
K21989	-1.92259	0.0265344	HW
K03246	-1.92247	0.0123004	HW
K19760	-1.92017	0.00120692	HW
K02209	-1.91709	0.0211	HW
K07375	-1.91655	0.00196485	HW
K02149	-1.91291	0.0311818	HW
K14007	-1.91233	0.000977668	HW
K12795	-1.90907	0.0199461	HW
K18584	-1.90713	0.000650996	HW
K03130	-1.90699	0.0250044	HW
K02541	-1.90593	0.00412206	HW
K03233	-1.9048	0.00164517	HW
K11885	-1.90479	0.0282321	HW
K09500	-1.90447	0.00220173	HW
K14103	-1.90427	0.0276515	HW
K02889	-1.90069	0.00957074	HW
K03107	-1.90052	0.0230929	HW
K10391	-1.9004	0.0423486	HW
K03061	-1.89975	0.00370759	HW
K05757	-1.89772	0.000383777	HW
K02736	-1.89756	0.00284633	HW
K13812	-1.89439	0.0126768	HW
K10713	-1.89439	0.0126768	HW
K01166	-1.89378	0.0191723	HW
K14617	-1.89025	0.0026894	HW
K14403	-1.88862	0.0297671	HW
K14569	-1.88789	0.0436252	HW
K17255	-1.87899	0.00140908	HW
K07503	-1.87862	0.00749042	HW
K19684	-1.87624	0.0424914	HW
K09498	-1.87532	0.00238535	HW
K25395	-1.87405	0.0138736	HW
K01530	-1.87341	0.000777366	HW
K06269	-1.86841	0.00146404	HW
K19363	-1.86653	0.00789385	HW
K03045	-1.8663	0.0370866	HW
K13727	-1.86245	0.00376096	HW
K17257	-1.86136	0.00296773	HW
K17943	-1.85704	0.00120692	HW
K07374	-1.85635	0.00250288	HW
K10956	-1.85338	0.00812511	HW
K03195	-1.85223	0.0308669	HW
K11583	-1.8511	0.0114041	HW
K12393	-1.84961	0.0102268	HW
K16306	-1.8482	0.017872	HW
K16794	-1.84766	0.00183184	HW
K13288	-1.84445	0.00163201	HW
K14654	-1.84395	0.000439762	HW
K09553	-1.84256	0.00256435	HW
K14835	-1.84153	0.0305738	HW
K03481	-1.84023	0.00390143	HW
K14314	-1.83976	0.00242579	HW
K03620	-1.83579	2.9e-05	HW
K25164	-1.83577	0.0428561	HW
K03032	-1.83474	0.0104079	HW
K09493	-1.83425	0.00159998	HW
K08296	-1.83384	0.00907653	HW
K13039	-1.83315	0.0181287	HW
K02147	-1.83294	0.0381993	HW
K19681	-1.83215	0.0021728	HW
K04460	-1.83169	0.00227784	HW
K24735	-1.82897	0.0110719	HW
K09494	-1.82826	0.00288461	HW
K24728	-1.82743	0.000908673	HW
K08851	-1.82618	0.00858258	HW
K25651	-1.82521	0.00607622	HW
K02925	-1.82412	0.019096	HW
K00966	-1.8241	0.0431015	HW
K05610	-1.8224	0.00370759	HW
K22482	-1.82077	0.0260068	HW
K14293	-1.82039	0.0055158	HW
K10753	-1.82012	0.032939	HW
K12196	-1.81587	0.00238535	HW
K23163	-1.80957	0.00155997	HW
K03754	-1.80713	0.0282387	HW
K01115	-1.80699	0.00196485	HW
K07034	-1.80624	0.0014601	HW
K11982	-1.80483	0.0157009	HW
K25470	-1.80453	0.00124311	HW
K16458	-1.80228	0.00234534	HW
K04382	-1.80096	0.0101285	HW
K21767	-1.80034	0.0440185	HW
K02788	-1.79921	0.0038613	HW
K12447	-1.7977	0.00157274	HW
K00799	-1.79638	0.00191969	HW
K02985	-1.79565	0.0102268	HW
K20181	-1.79472	0.00444664	HW
K24837	-1.79236	0.0115331	HW
K05925	-1.79223	0.0175499	HW
K02730	-1.79063	0.0028533	HW
K16792	-1.78387	0.0118616	HW
K14376	-1.7836	0.0283208	HW
K07112	-1.7835	8.37e-05	HW
K13412	-1.78157	0.0054442	HW
K03049	-1.77847	0.00886689	HW
K09721	-1.77748	0.0411186	HW
K02760	-1.77747	0.000600985	HW
K06174	-1.77686	0.000820746	HW
K02320	-1.77676	0.00663438	HW
K00202	-1.77652	0.00589268	HW
K16482	-1.7724	0.00317956	HW
K24963	-1.77239	0.0478853	HW
K22481	-1.77232	0.0367475	HW
K03514	-1.77093	0.00276959	HW
K16302	-1.76903	0.0107455	HW
K18468	-1.76849	0.00219245	HW
K08343	-1.76611	0.00370759	HW
K10122	-1.76335	0.0401884	HW
K18643	-1.76234	0.0461989	HW
K00204	-1.76173	0.0293207	HW
K11251	-1.76038	0.0349785	HW
K25766	-1.75846	0.0010629	HW
K13942	-1.75763	0.02809	HW
K19756	-1.75541	0.00223429	HW
K14843	-1.75347	0.0250646	HW
K25518	-1.7534	0.0132323	HW
K03726	-1.75324	0.0104971	HW
K19603	-1.74987	0.00617798	HW
K10393	-1.74863	0.00144464	HW
K07297	-1.74493	0.0204951	HW
K02154	-1.74462	0.00167597	HW
K24796	-1.74446	0.0296164	HW
K03164	-1.74062	0.0343935	HW
K14101	-1.7396	0.0135379	HW
K15777	-1.73806	0.0135379	HW
K03857	-1.73656	0.016488	HW
K10415	-1.73641	0.00488124	HW
K03679	-1.73578	0.0153169	HW
K03041	-1.73574	0.0118658	HW
K02146	-1.73289	0.013405	HW
K16749	-1.73287	0.0376565	HW
K23909	-1.73141	0.0028533	HW
K14290	-1.73051	0.00444664	HW
K03120	-1.73043	0.000650996	HW
K03031	-1.72923	0.0136852	HW
K08832	-1.7274	0.00420445	HW
K22026	-1.72719	0.0176683	HW
K03038	-1.72617	0.00331676	HW
K19787	-1.72344	0.00708665	HW
K24175	-1.72271	0.00880618	HW
K14104	-1.72188	0.0220432	HW
K03028	-1.72128	0.00284195	HW
K08829	-1.72114	0.00160642	HW
K03635	-1.71816	0.0153715	HW
K06944	-1.71423	0.000636528	HW
K14791	-1.71341	0.00444664	HW
K02795	-1.71324	0.000636528	HW
K19801	-1.71249	0.00264853	HW
K10410	-1.71039	0.0184053	HW
K00578	-1.70925	0.0248094	HW
K04646	-1.70899	0.0120793	HW
K23679	-1.70713	0.0125441	HW
K14099	-1.7006	0.0238082	HW
K03097	-1.69784	0.00511921	HW
K22698	-1.69652	0.009166	HW
K14105	-1.69534	0.0152667	HW
K18466	-1.69458	0.00167597	HW
K07159	-1.69184	0.012119	HW
K17077	-1.69171	4.58e-05	HW
K18467	-1.69157	0.0120793	HW
K12391	-1.68993	0.00337981	HW
K03267	-1.6898	0.00279175	HW
K20299	-1.68767	0.00755492	HW
K03243	-1.68543	0.00143408	HW
K10839	-1.68452	0.00749042	HW
K13024	-1.68314	0.0466905	HW
K14956	-1.68308	0.0479241	HW
K20445	-1.68294	0.0283208	HW
K07135	-1.68249	0.017606	HW
K20032	-1.6818	0.00444664	HW
K24956	-1.68161	0.016394	HW
K13126	-1.68103	0.00256435	HW
K19676	-1.681	0.0102956	HW
K26499	-1.67917	0.0220692	HW
K14753	-1.6791	0.00484067	HW
K25222	-1.67815	0.0227191	HW
K25602	-1.67674	0.0176683	HW
K15296	-1.67651	0.00749042	HW
K17499	-1.67571	0.00370759	HW
K14114	-1.67524	0.0209685	HW
K04348	-1.67501	0.0277807	HW
K16186	-1.67479	0.0316781	HW
K02981	-1.67304	0.0103264	HW
K14122	-1.67106	0.0113031	HW
K09613	-1.67094	0.0272508	HW
K07767	-1.66938	0.00502422	HW
K14213	-1.66829	0.00791741	HW
K11253	-1.66422	0.00390143	HW
K25636	-1.66236	0.00370759	HW
K21610	-1.66084	0.0242488	HW
K24842	-1.65881	0.0140503	HW
K24139	-1.65698	0.0214509	HW
K22011	-1.65397	0.0301506	HW
K00443	-1.65074	0.00794677	HW
K10752	-1.65069	0.0169648	HW
K12606	-1.64991	0.00288461	HW
K14098	-1.64924	0.0138244	HW
K19348	-1.6488	0.0157009	HW
K10754	-1.64731	0.0492791	HW
K01001	-1.64669	0.0284399	HW
K04354	-1.64643	0.0259099	HW
K15172	-1.64614	0.00589312	HW
K08372	-1.64567	0.0142901	HW
K03725	-1.64564	0.0183315	HW
K12386	-1.64436	0.0311818	HW
K02727	-1.64413	0.00742733	HW
K12666	-1.64285	0.0118468	HW
K03065	-1.64247	0.00921837	HW
K03486	-1.64197	0.00110859	HW
K02987	-1.64074	0.000650996	HW
K12581	-1.64039	0.00831972	HW
K02194	-1.63977	0.00452695	HW
K14015	-1.63912	0.00849859	HW
K20102	-1.6391	0.00488124	HW
K08097	-1.63859	0.0469463	HW
K11584	-1.63855	0.00312647	HW
K24962	-1.63822	0.0135379	HW
K09497	-1.63806	0.0155543	HW
K14126	-1.6377	0.0117266	HW
K25461	-1.63706	0.0117036	HW
K15382	-1.63245	0.00448932	HW
K22940	-1.63162	0.0233808	HW
K02039	-1.63066	0.00944887	HW
K10726	-1.62875	0.0153833	HW
K04802	-1.62806	0.00520164	HW
K18209	-1.62623	0.0146725	HW
K22516	-1.62425	0.0141462	HW
K08337	-1.6232	0.0264378	HW
K02937	-1.62223	0.00475425	HW
K19674	-1.6221	0.0128192	HW
K01634	-1.62203	0.0150999	HW
K06062	-1.62165	0.0437848	HW
K02323	-1.62018	0.0209784	HW
K13507	-1.61994	0.0263403	HW
K19665	-1.61945	0.0265297	HW
K22864	-1.61864	0.0146725	HW
K00671	-1.61803	0.0200382	HW
K26544	-1.61796	0.00468405	HW
K12389	-1.6175	0.0152086	HW
K11143	-1.61413	0.0137682	HW
K15429	-1.61398	0.0200412	HW
K14018	-1.61303	0.0230576	HW
K03638	-1.6104	0.0368644	HW
K14102	-1.60962	0.0479241	HW
K06058	-1.60855	0.0366909	HW
K07953	-1.60796	0.032155	HW
K15979	-1.6067	0.0153715	HW
K03791	-1.60655	0.00264853	HW
K17870	-1.60496	0.0191723	HW
K10420	-1.60226	0.00225478	HW
K07033	-1.60207	0.0228661	HW
K22081	-1.59995	0.0391131	HW
K03741	-1.59811	0.0249272	HW
K06027	-1.59724	0.0117036	HW
K02936	-1.59513	0.0102268	HW
K02932	-1.59409	0.0110209	HW
K22991	-1.59283	0.00849859	HW
K06913	-1.5918	0.0429611	HW
K00203	-1.58941	0.0271246	HW
K14124	-1.58856	0.0278801	HW
K12670	-1.58678	0.0115331	HW
K02955	-1.58594	0.0113031	HW
K10872	-1.58558	0.018679	HW
K14816	-1.58227	0.0346308	HW
K11249	-1.5803	0.00534403	HW
K17263	-1.58025	0.00534403	HW
K19817	-1.57832	0.0196567	HW
K11254	-1.57611	0.0409561	HW
K23029	-1.57323	0.00898157	HW
K02038	-1.57218	0.00370759	HW
K11843	-1.57097	0.00841595	HW
K14123	-1.57076	0.0315323	HW
K15196	-1.57073	0.0314346	HW
K00968	-1.56973	0.0118616	HW
K24746	-1.56879	0.0184053	HW
K14109	-1.56853	0.0274685	HW
K19513	-1.56839	0.0430813	HW
K10039	-1.56826	0.024219	HW
K03039	-1.56763	0.0206453	HW
K04484	-1.5671	0.0238295	HW
K12190	-1.56648	0.0212777	HW
K15449	-1.56546	0.0339853	HW
K01158	-1.56481	0.00907653	HW
K07466	-1.56459	0.00370759	HW
K06943	-1.56446	0.0140503	HW
K03539	-1.56443	0.0378743	HW
K03242	-1.56365	0.00186004	HW
K10978	-1.56254	0.0439142	HW
K09272	-1.5606	0.0155543	HW
K07078	-1.56018	0.0233808	HW
K04047	-1.55684	0.0212628	HW
K25451	-1.55599	0.0285754	HW
K21611	-1.5527	0.0248484	HW
K11780	-1.55152	0.0439142	HW
K11600	-1.5512	0.0246605	HW
K19757	-1.55072	0.0139959	HW
K19755	-1.54907	0.028314	HW
K02915	-1.54889	0.0351337	HW
K13798	-1.54261	0.0351191	HW
K09154	-1.54254	0.0161019	HW
K25102	-1.54207	0.0263403	HW
K03259	-1.53958	0.0167145	HW
K02728	-1.53913	0.0271004	HW
K07103	-1.53783	0.0276119	HW
K25639	-1.53666	0.0104079	HW
K14168	-1.53627	0.0305702	HW
K08266	-1.53501	0.0159612	HW
K01409	-1.53396	0.0267884	HW
K03263	-1.53331	0.018019	HW
K18882	-1.5333	0.0399815	HW
K00579	-1.53255	0.0343411	HW
K09717	-1.53036	0.0417688	HW
K06859	-1.52635	0.00500529	HW
K03231	-1.52479	0.00157274	HW
K01113	-1.52374	0.0423782	HW
K14120	-1.5223	0.0317401	HW
K19679	-1.5194	0.0376565	HW
K21306	-1.51934	0.0344689	HW
K10977	-1.51819	0.0435313	HW
K01960	-1.51599	0.0138736	HW
K23456	-1.51287	0.0344493	HW
K25611	-1.51063	0.0430848	HW
K19573	-1.50993	0.034279	HW
K17541	-1.50956	0.0185844	HW
K16487	-1.50781	0.0184068	HW
K14941	-1.50778	0.0360408	HW
K03036	-1.50731	0.0233808	HW
K14115	-1.50718	0.0405569	HW
K10643	-1.50595	0.00786962	HW
K00584	-1.50591	0.0362912	HW
K09496	-1.50053	0.0441297	HW
K09724	-1.49889	0.0311818	HW
K24410	-1.49627	0.0358272	HW
K10416	-1.49516	0.0226943	HW
K00967	-1.49491	0.0196801	HW
K21688	-1.49473	0.000901437	HW
K06874	-1.49342	0.00502422	HW
K15904	-1.49278	0.0388839	HW
K03795	-1.49174	0.045764	HW
K00581	-1.49147	0.0311818	HW
K16765	-1.49068	0.0437848	HW
K17545	-1.48911	0.0194962	HW
K02759	-1.489	0.000981689	HW
K03033	-1.48819	0.0161371	HW
K23144	-1.48715	0.0359075	HW
K11212	-1.48449	0.042678	HW
K07060	-1.48425	0.041743	HW
K02761	-1.48163	0.000623584	HW
K20899	-1.48097	0.00694226	HW
K07398	-1.48066	0.0323217	HW
K13525	-1.47978	0.0104079	HW
K00440	-1.47862	0.0261605	HW
K24163	-1.47768	0.0484744	HW
K07333	-1.4766	0.0284399	HW
K04795	-1.47352	0.0478853	HW
K02966	-1.47194	0.0179881	HW
K10747	-1.47138	0.0238154	HW
K22447	-1.46777	0.0250026	HW
K18210	-1.4676	0.0283024	HW
K14002	-1.46479	0.0248801	HW
K07572	-1.46468	0.0224394	HW
K02156	-1.46455	0.0337132	HW
K00205	-1.46121	0.0271246	HW
K11784	-1.45999	0.0179597	HW
K07134	-1.45942	0.0443963	HW
K00201	-1.45623	0.0112589	HW
K21947	-1.45611	0.0272986	HW
K25510	-1.45536	0.0393931	HW
K07730	-1.4523	0.0358418	HW
K06875	-1.45187	0.0430735	HW
K02819	-1.44979	0.00225478	HW
K19509	-1.44591	0.0122463	HW
K07457	-1.44353	0.0117878	HW
K22182	-1.44331	0.0277807	HW
K02212	-1.44314	0.0309998	HW
K16651	-1.44306	0.0160982	HW
K06862	-1.4422	0.0454103	HW
K24409	-1.44026	0.0424799	HW
K03456	-1.43983	0.0248757	HW
K14108	-1.43944	0.0388469	HW
K03421	-1.43906	0.0391131	HW
K23965	-1.43726	0.0120793	HW
K06936	-1.43542	0.0360491	HW
K08369	-1.43411	0.0120907	HW
K08979	-1.43387	0.0476815	HW
K08830	-1.42691	0.0362573	HW
K06965	-1.42452	0.0158615	HW
K03294	-1.4233	0.0211839	HW
K09720	-1.42304	0.0423782	HW
K04638	-1.42198	0.0247376	HW
K02984	-1.41813	0.00502543	HW
K03488	-1.41606	0.0185844	HW
K11434	-1.41282	0.0200412	HW
K21776	-1.41257	0.014736	HW
K00555	-1.41206	0.0358418	HW
K02991	-1.41206	0.00256435	HW
K03237	-1.41158	0.00916015	HW
K11260	-1.41122	0.0493939	HW
K03029	-1.4108	0.0366909	HW
K09595	-1.41079	0.0428906	HW
K25730	-1.41067	0.0409561	HW
K15865	-1.40896	0.0158507	HW
K10040	-1.4074	0.0133966	HW
K24205	-1.40715	0.0437958	HW
K00654	-1.40586	0.00841507	HW
K12589	-1.40159	0.0440185	HW
K08824	-1.40015	0.0246116	HW
K07072	-1.39806	0.0448763	HW
K00877	-1.39534	0.0337132	HW
K07936	-1.3926	0.0283208	HW
K25866	-1.39167	0.0191013	HW
K25676	-1.3906	0.0476815	HW
K06282	-1.39	0.000230809	HW
K07392	-1.38701	0.042404	HW
K09003	-1.38531	0.0233808	HW
K16238	-1.38368	0.00789588	HW
K03047	-1.38053	0.0217139	HW
K02941	-1.37942	0.0435313	HW
K25517	-1.378	0.048425	HW
K14525	-1.37797	0.0153833	HW
K07562	-1.37691	0.0464611	HW
K03090	-1.3717	0.033519	HW
K02958	-1.37157	0.0428644	HW
K03030	-1.37119	0.0167851	HW
K00580	-1.3711	0.0470337	HW
K23007	-1.37024	0.00284195	HW
K10725	-1.36842	0.0366909	HW
K02877	-1.36757	0.0485104	HW
K03265	-1.36314	0.0217139	HW
K00200	-1.36198	0.0366056	HW
K17884	-1.36126	0.0133966	HW
K02865	-1.34967	0.0390903	HW
K01226	-1.34792	0.014437	HW
K16323	-1.34491	0.0411186	HW
K03491	-1.34467	0.0277807	HW
K02542	-1.34274	0.0436949	HW
K02998	-1.34041	0.0158511	HW
K03462	-1.33807	0.0192347	HW
K01210	-1.33387	0.00535915	HW
K02794	-1.33042	0.0161019	HW
K09527	-1.32835	0.0371131	HW
K00442	-1.32779	0.0443963	HW
K03605	-1.32718	0.00890003	HW
K13252	-1.32264	0.0168737	HW
K09499	-1.31678	0.0264359	HW
K09667	-1.31587	2.9e-05	HW
K25647	-1.31123	0.0196085	HW
K02195	-1.30331	0.0235812	HW
K08339	-1.29904	0.0149609	HW
K03042	-1.29613	0.0478853	HW
K02742	-1.29367	0.0306779	HW
K13829	-1.2925	0.0184053	HW
K03644	-1.29062	0.0226943	HW
K10794	-1.28417	0.0211839	HW
K06907	-1.28186	0.0414955	HW
K06924	-1.27773	0.0167395	HW
K03011	-1.26389	0.0471484	HW
K01439	-1.26369	0.0104079	HW
K02757	-1.25497	0.0224833	HW
K07388	-1.25477	0.0401002	HW
K03124	-1.25421	0.038807	HW
K17105	-1.24568	0.0309998	HW
K02930	-1.24329	0.00545729	HW
K07777	-1.23157	0.00542308	HW
K11131	-1.23143	0.0317525	HW
K05846	-1.2158	0.00468837	HW
K00845	-1.20954	0.000970981	HW
K07739	-1.19384	0.0307013	HW
K07505	-1.19118	0.0142901	HW
K13924	-1.18882	0.00426774	HW
K03182	-1.18072	0.000746551	HW
K03325	-1.17765	0.00448932	HW
K03297	-1.17347	0.00370759	HW
K01788	-1.17254	0.00399528	HW
K02009	-1.16522	0.00823497	HW
K02197	-1.16506	0.0475529	HW
K09795	-1.16213	0.0454103	HW
K02883	-1.15614	0.02809	HW
K23541	-1.15334	0.00196485	HW
K09860	-1.14644	0.000456075	HW
K03436	-1.14306	0.0211	HW
K04024	-1.14097	0.0254842	HW
K25188	-1.14095	0.015769	HW
K00690	-1.11607	0.00235569	HW
K09684	-1.11436	0.035562	HW
K05845	-1.10901	0.0120991	HW
K12137	-1.10883	0.0370673	HW
K16783	-1.10654	0.0132696	HW
K24967	-1.10482	0.0420726	HW
K03735	-1.10153	0.00140962	HW
K03429	-1.09889	0.0104386	HW
K02791	-1.09666	0.00337981	HW
K05847	-1.09099	0.00232862	HW
K03736	-1.08192	0.0022052	HW
K07717	-1.07006	0.0250646	HW
K06350	-1.05196	0.0311818	HW
K09960	-1.04492	0.0141219	HW
K02386	-1.03976	0.0226233	HW
K08260	-1.03085	0.0351461	HW
K20118	-1.02321	0.0107613	HW
K02057	-1.01642	0.034279	HW
K11031	1.02313	0.00875726	LW
K11050	1.03119	0.0284445	LW
K11051	1.03252	0.00978879	LW
K02240	1.03888	0.00840839	LW
K01216	1.06926	0.000981689	LW
K13282	1.09131	0.0337351	LW
K10012	1.14229	0.0379552	LW
K21948	1.20545	0.0117266	LW
K01082	1.20708	0.00225478	LW
K08264	1.21289	0.0128384	LW
K01318	1.22491	0.0275423	LW
K05396	1.22529	0.0264359	LW
K15023	1.23096	0.0176683	LW
K20964	1.23478	0.0077561	LW
K02063	1.28891	0.0366909	LW
K07800	1.31319	0.0204951	LW
K16558	1.34046	0.00183184	LW
K12582	1.36443	0.0305557	LW
K20523	1.38134	0.0264248	LW
K01053	1.38224	0.00370759	LW
K13745	1.38228	0.0254702	LW
K07477	1.39164	0.0430992	LW
K04835	1.41317	0.0120793	LW
K05982	1.41734	0.00809742	LW
K03893	1.41998	0.00157274	LW
K04045	1.45202	0.00146404	LW
K19701	1.45846	3.6e-05	LW
K23983	1.50058	0.00400973	LW
K09924	1.52181	0.030768	LW
K11783	1.52783	0.0430992	LW
K00675	1.54933	0.0165958	LW
K00298	1.55604	0.014365	LW
K07046	1.58574	0.0218758	LW
K03317	1.60772	0.0146725	LW
K01641	1.63878	0.0298738	LW
K16705	1.64135	0.0490606	LW
K06348	1.64706	0.0125524	LW
K22302	1.69757	0.0439142	LW
K11178	1.69882	0.0283208	LW
K09129	1.76606	0.0443671	LW
K19268	1.78481	0.0046422	LW
K11937	1.78761	0.0188153	LW
K06867	1.7966	0.0132352	LW
K03670	1.79978	0.0102268	LW
K23149	1.82065	0.0455715	LW
K15329	1.83739	0.0492791	LW
K22734	1.92067	0.0284445	LW
K13678	1.97763	0.00263562	LW
K00632	1.99525	0.0153715	LW
K00984	2.06047	0.00373032	LW
K08084	2.06261	0.0427262	LW
K01846	2.0708	0.00227351	LW
K03749	2.07815	0.0331635	LW
K04750	2.07901	0.00163329	LW
K03309	2.08763	0.0204951	LW
K02170	2.09249	0.0271246	LW
K19360	2.1032	0.0125524	LW
K20037	2.11061	0.002619	LW
K00318	2.11389	0.0128058	LW
K00720	2.11443	0.0254454	LW
K18590	2.11611	0.00370759	LW
K00561	2.14459	0.0417007	LW
K21303	2.14495	0.0439142	LW
K00608	2.14729	0.00872827	LW
K07766	2.15155	0.0446899	LW
K16849	2.15452	0.0133098	LW
K19873	2.15791	0.0180686	LW
K03669	2.21418	0.0030967	LW
K09689	2.40244	0.0153169	LW
K11733	2.51001	0.017872	LW
K18166	2.51518	0.00370759	LW
K18017	2.51788	0.0128058	LW
K21514	2.52931	0.0102268	LW
K01969	2.58744	0.0477407	LW
K09823	2.5909	0.00438301	LW
K03886	2.67581	0.0167775	LW
K18912	2.73267	2.9e-05	LW
K08982	2.73509	0.0123193	LW
K09987	2.804	0.0439204	LW
K02291	2.87234	0.0142901	LW
K15916	2.878	0.03427	LW
K06078	2.91101	0.00313419	LW
K06045	2.93075	0.0377257	LW
K07235	2.93864	0.00822575	LW
K02075	2.99895	0.00822575	LW
K00665	3.06603	0.0207952	LW
K12953	3.08369	0.00880618	LW
K09065	3.10956	0.00921837	LW
K06546	3.18529	0.00858258	LW
K03078	3.24682	0.0328213	LW
K23993	3.26398	0.0330987	LW
K18237	3.26882	0.0435313	LW
K06953	3.63209	0.0110538	LW
K25815	3.63785	0.00143408	LW
K25007	3.64417	0.0494432	LW
K21515	3.77434	0.013329	LW
K12973	3.83552	0.0360491	LW
K10926	3.88936	4.58e-05	LW
K21219	4.0878	0.0120793	LW
K01971	4.25126	0.0430471	LW
K09985	4.35821	0.00254871	LW
K23448	4.37781	0.013617	LW
K01505	4.4487	0.00366234	LW
K09712	4.44951	0.00166172	LW
K10824	4.72341	0.0242488	LW
K00260	4.79053	0.0055583	LW
K18931	4.916	0.00390143	LW
K25180	5.09789	0.0414955	LW
K13810	5.2384	0.00146404	LW
K01250	5.36506	0.00108519	LW
K05386	21.1792	1.95e-09	LW
K05384	21.1792	1.95e-09	LW
A correlated p-value < 0.05 and an absolute log2 fold change (log2FC) > 1 by DESeq2 analysis (Love et al., 2014) was considered to indicate a significant difference
