# Supplementary material for: Impact of rumen microbiome on cattle carcass traits
Source: Sci Rep. 2024 Mar 13;14:6064. doi: 10.1038/s41598-024-56603-3 (PMC10937913; doi:10.1038/s41598-024-56603-3)
Supplement: Supplementary file 3 — Supplementary Information 3. [file 41598_2024_56603_MOESM3_ESM.xlsx]

## Sheet: Summary
Supplementary data S3 Overview of MAGs, whose quality were high-quality, near complete, and medium-quality.
ID	MAG name	Completeness	Contamination	Quality	No. of contigs	Sum length	N50	GTDB classification							Representative	Enrich(Weight)	Enrich(Marbling)	PUL	the number of CAZyme domains
								Domain	Phylum	Class	Order	Family	Gunus	Specie					AA	CBM	CE	GH	GT	PL	SLH	cohesin
MAG1	01_142	67.72	4.27	Midium-quality	1623	3415202	2304	Bacteria	Verrucomicrobiota	Lentisphaeria	UBA1407	UBA1407	UBA1407	UBA1407 sp902776645	No	-	-	0	2	15	28	174	32	14	0	0
MAG2	01_149	52.96	1.15	Midium-quality	546	1095619	2138	Bacteria	Actinobacteriota	Actinomycetia	Actinomycetales	Bifidobacteriaceae	Bifidobacterium	Bifidobacterium merycicum	No	HW	LM	0	0	0	0	30	6	0	0	0
MAG3	01_38	63.8	0.1	Midium-quality	255	640513	2931	Bacteria	Firmicutes_A	Clostridia	Oscillospirales	Ruminococcaceae	RUG12519		Yes	HW	LM	0	0	0	0	1	9	0	0	0
MAG4	01_53	97.09	0.67	Near complete	85	2027029	44715	Bacteria	Firmicutes_A	Clostridia	Oscillospirales	Acutalibacteraceae	Ruminococcus_E	Ruminococcus_E sp902797225	No	-	-	0	0	7	6	31	15	0	0	0
MAG5	01_57	97.52	2.13	Near complete	214	2740397	29574	Bacteria	Firmicutes_A	Clostridia	Oscillospirales	Acutalibacteraceae	UBA6857	UBA6857 sp902786285	No	-	-	0	0	4	9	77	10	0	0	0
MAG6	01_92	70.91	0.72	Midium-quality	609	1410345	2601	Bacteria	Bacteroidota	Bacteroidia	Bacteroidales	Paludibacteraceae	Enterocola	Enterocola sp900316995	No	-	-	0	0	1	2	14	21	0	0	0
MAG7	01_bin.21	62.72	0	Midium-quality	273	1279321	4793	Bacteria	Firmicutes_A	Clostridia	Christensenellales	CAG-138	RUG472	RUG472 sp902768995	No	-	-	0	0	1	9	14	3	0	0	0
MAG8	01_bin.71	82.08	0	Midium-quality	155	2631870	27746	Bacteria	Firmicutes_A	Clostridia	Oscillospirales	Acutalibacteraceae	RUG806	RUG806 sp902780565	No	-	-	0	0	6	4	83	8	1	0	0
MAG9	01_bin.78	90.86	0	Near complete	40	2614155	106721	Bacteria	Bacteroidota	Bacteroidia	Bacteroidales	Paludibacteraceae	RF16	RF16 sp900317745	No	-	-	12	0	6	8	53	31	3	0	0
MAG10	01_bin.82	69.36	0.13	Midium-quality	142	1537808	17100	Bacteria	Firmicutes_A	Clostridia	TANB77	CAG-508	CAG-269		Yes	HW	-	0	0	1	3	11	12	0	0	0
MAG11	01_output.018	70.93	3.26	Midium-quality	419	1961208	6934	Bacteria	Firmicutes_A	Clostridia	Lachnospirales	Lachnospiraceae	Eubacterium_G		No	-	LM	0	0	2	2	22	20	0	0	0
MAG12	02_115	84.62	1.1	Midium-quality	211	910748	6159	Bacteria	Proteobacteria	Alphaproteobacteria	Rs-D84	Rs-D84	Enterousia		Yes	-	-	0	0	0	2	3	10	0	0	0
MAG13	02_121_sub	87.5	0.73	Midium-quality	258	2003219	12330	Bacteria	Bacteroidota	Bacteroidia	Bacteroidales	UBA932	Cryptobacteroides	Cryptobacteroides sp900317925	No	-	-	9	0	5	10	59	21	1	0	0
MAG14	02_133	79.69	2.24	Midium-quality	416	1563539	4807	Bacteria	Firmicutes_A	Clostridia	Oscillospirales	Oscillospiraceae	CAG-83	CAG-83 sp902765025	No	-	-	0	0	5	0	31	21	0	0	0
MAG15	02_135	95.82	1.6	Near complete	416	1938319	5954	Archaea	Methanobacteriota	Methanobacteria	Methanobacteriales	Methanobacteriaceae	Methanobrevibacter_A	Methanobrevibacter_A millerae_A	Yes	HW	-	0	1	0	2	3	18	0	0	0
MAG16	02_148_sub	83.96	4.47	Midium-quality	683	3026193	5052	Bacteria	Firmicutes_A	Clostridia	Oscillospirales	Acutalibacteraceae	UBA1213	UBA1213 sp902802985	No	-	-	0	0	12	4	28	18	0	0	0
MAG17	02_151	88.87	1.61	Midium-quality	193	2261906	23417	Bacteria	Bacteroidota	Bacteroidia	Bacteroidales	Paludibacteraceae	RF16	RF16 sp900320865	No	HW	LM	5	0	4	5	33	43	0	0	0
MAG18	02_153	97.04	0	Near complete	18	2429936	301528	Bacteria	Bacteroidota	Bacteroidia	Bacteroidales	F082	Limimorpha	Limimorpha sp902774295	No	-	-	0	0	0	6	30	28	1	0	0
MAG19	02_26	72.78	1.03	Midium-quality	554	1759994	3778	Bacteria	Firmicutes_A	Clostridia	Christensenellales	DTU072	CAG-1782		No	-	-	0	0	2	2	17	10	0	0	0
MAG20	02_bin.13	94.13	0	Near complete	213	3179915	23583	Bacteria	Firmicutes_A	Clostridia	Lachnospirales	Lachnospiraceae	Eubacterium_Q	Eubacterium_Q sp017519155	Yes	LW	-	0	0	9	5	51	21	1	0	0
MAG21	02_bin.35	88.14	3.36	Midium-quality	110	1690231	21416	Bacteria	Firmicutes_A	Clostridia	Lachnospirales	Lachnospiraceae	CAG-603	CAG-603 sp900315425	No	-	-	0	0	10	1	26	20	0	0	0
MAG22	02_bin.37	76.13	1.59	Midium-quality	311	2272719	9160	Bacteria	Bacteroidota	Bacteroidia	Bacteroidales	UBA932	Cryptobacteroides	Cryptobacteroides sp017478685	Yes	HW	-	17	0	1	13	86	15	2	0	0
MAG23	02_bin.48_sub	54.33	1.09	Midium-quality	346	1632598	5138	Bacteria	Firmicutes_A	Clostridia	Saccharofermentanales	Saccharofermentanaceae	Saccharofermentans	Saccharofermentans sp902764825	No	-	-	0	0	4	2	35	11	0	0	0
MAG24	02_bin.5	68.34	5.74	Midium-quality	222	1253695	6294	Bacteria	Verrucomicrobiota	Kiritimatiellae	RFP12	UBA1067	UBA1067	UBA1067 sp002351765	No	-	-	0	0	4	4	39	23	1	0	0
MAG25	02_bin.52	95.3	2.27	Near complete	292	2912142	13272	Bacteria	Firmicutes_A	Clostridia	Lachnospirales	Lachnospiraceae	AC2028	AC2028 sp902761225	No	-	-	0	0	3	11	68	25	1	0	0
MAG26	02_bin.60	84.32	1.73	Midium-quality	542	4419623	10500	Bacteria	Verrucomicrobiota	Kiritimatiellae	RFP12	UBA3636	UBA3636	UBA3636 sp002448475	Yes	-	-	0	1	7	30	278	41	2	0	0
MAG27	02_bin.67	92.94	0.29	Near complete	273	2331230	11448	Bacteria	Proteobacteria	Gammaproteobacteria	Enterobacterales	Succinivibrionaceae	Succinivibrio	Succinivibrio sp900317105	No	-	HM	0	0	2	3	22	20	0	0	0
MAG28	02_bin.76	79.95	7.04	Midium-quality	219	2639356	17830	Bacteria	Bacteroidota	Bacteroidia	Bacteroidales	Bacteroidaceae	Prevotella	Prevotella sp900318555	No	-	-	10	0	9	20	106	29	6	0	0
MAG29	02_bin.97	74.7	5.1	Midium-quality	389	3671961	12850	Bacteria	Verrucomicrobiota	Kiritimatiellae	RFP12	UBA1067	UBA1067		Yes	-	-	0	0	6	34	160	35	2	0	0
MAG30	02_output.001	86.19	2.69	Midium-quality	193	3276565	57929	Bacteria	Bacteroidota	Bacteroidia	Bacteroidales	Bacteroidaceae	Prevotella		Yes	-	-	12	0	8	21	100	42	3	0	0
MAG31	02_output.005_sub	93.45	5.47	Midium-quality	373	3480926	22763	Bacteria	Bacteroidota	Bacteroidia	Bacteroidales	Bacteroidaceae	Prevotella		Yes	HW	LM	10	0	5	27	125	35	13	0	0
MAG32	02_output.014	82.97	3.01	Midium-quality	479	2673068	9625	Bacteria	Bacteroidota	Bacteroidia	Bacteroidales	F082	Limimorpha	Limimorpha sp902799345	No	-	-	1	0	5	6	37	25	0	0	0
MAG33	02_output.015	92.79	1.82	Near complete	584	2160413	4965	Bacteria	Firmicutes_C	Negativicutes	Acidaminococcales	Acidaminococcaceae	Succiniclasticum	Succiniclasticum sp900315925	No	-	-	0	0	1	7	8	18	0	0	0
MAG34	02_output.044	98.41	4.88	Near complete	663	2539510	5930	Bacteria	Firmicutes_A	Clostridia	Oscillospirales	Acutalibacteraceae	UBA1213	UBA1213 sp900322105	No	-	-	0	0	10	3	27	16	0	0	0
MAG35	03_109	91.7	4.28	Near complete	664	2643436	5217	Bacteria	Firmicutes_A	Clostridia	Oscillospirales	Ruminococcaceae	Ruminococcus_D	Ruminococcus_D sp902786965	No	-	-	0	0	2	4	28	14	0	0	0
MAG36	03_11	90.8	5.18	Midium-quality	389	1280173	4541	Bacteria	Proteobacteria	Alphaproteobacteria	RF32	CAG-239	51-20		No	-	-	0	0	0	4	9	17	1	0	0
MAG37	03_133	62.82	2.14	Midium-quality	68	841889	46042	Bacteria	Patescibacteria	Saccharimonadia	Saccharimonadales	Nanosyncoccaceae	UBA2834		Yes	-	-	0	0	0	1	9	16	0	0	0
MAG38	03_151	99.19	0.54	Near complete	24	2383286	253880	Bacteria	Bacteroidota	Bacteroidia	Bacteroidales	Paludibacteraceae	Enterocola	Enterocola sp900316995	Yes	-	-	1	0	2	7	22	35	0	0	0
MAG39	03_164	87.21	5.48	Midium-quality	455	2142537	5985	Bacteria	Bacteroidota	Bacteroidia	Bacteroidales	UBA932	RUG11257	RUG11257 sp902767355	No	-	-	12	0	4	9	73	18	1	0	0
MAG40	03_175	89.09	1.68	Midium-quality	178	2029912	36332	Bacteria	Firmicutes_A	Clostridia	Lachnospirales	Lachnospiraceae	Eubacterium_G		No	-	-	0	0	5	1	33	41	0	0	0
MAG41	03_176	80.08	4.69	Midium-quality	631	2864362	6221	Bacteria	Bacteroidota	Bacteroidia	Bacteroidales	Muribaculaceae	Sodaliphilus	Sodaliphilus sp900320245	No	-	-	4	0	3	16	59	41	0	0	0
MAG42	03_200	88.47	2.06	Midium-quality	404	2541558	8563	Bacteria	Firmicutes_A	Clostridia	Lachnospirales	Lachnospiraceae	Stomatobaculum	Stomatobaculum sp902780465	Yes	HW	-	0	2	2	8	20	17	0	0	0
MAG43	03_202	57.3	6.09	Midium-quality	1266	2248874	1829	Bacteria	Verrucomicrobiota	Lentisphaeria	Victivallales	Victivallaceae	UBA1776		Yes	-	-	0	1	6	26	88	31	28	0	0
MAG44	03_209_sub	95.51	2.81	High-quality	42	1378647	77872	Bacteria	Elusimicrobiota	Elusimicrobia	Elusimicrobiales	Elusimicrobiaceae	UBA1174		No	LW	HM	0	0	0	4	7	28	0	0	0
MAG45	03_33	64.5	0.16	Midium-quality	256	721608	3197	Bacteria	Patescibacteria	Saccharimonadia	Saccharimonadales	Nanosyncoccaceae	Nanosyncoccus		No	-	-	0	0	1	2	3	9	0	0	0
MAG46	03_42	67.26	0.91	Midium-quality	777	2726411	3983	Bacteria	Chloroflexota	Anaerolineae	Anaerolineales	Anaerolineaceae	Flexilinea	Flexilinea sp902795255	Yes	-	-	0	0	2	4	42	45	1	0	0
MAG47	03_64	80.2	0.91	Midium-quality	467	1454888	3641	Bacteria	Firmicutes_A	Clostridia	Oscillospirales	Acutalibacteraceae	UBA737	UBA737 sp902796165	No	-	-	0	0	3	6	22	23	1	0	0
MAG48	03_77	52.89	1.48	Midium-quality	387	1017542	3181	Bacteria	Firmicutes_A	Clostridia	Lachnospirales	Lachnospiraceae	UBA3633	UBA3633 sp002392345	No	-	-	0	0	0	0	5	11	0	0	0
MAG49	03_82	90.52	0	Near complete	719	3972665	8272	Bacteria	Planctomycetota	Planctomycetia	Pirellulales	Thermoguttaceae	RUG369		No	-	-	0	0	18	20	107	34	6	0	0
MAG50	03_88	76.66	3.65	Midium-quality	456	1703554	4651	Bacteria	Bacteroidota	Bacteroidia	Bacteroidales	UBA932	Egerieousia	Egerieousia sp900316795	No	-	-	3	0	0	12	18	16	0	0	0
MAG51	03_9	52.79	1.85	Midium-quality	696	1370741	2094	Bacteria	Synergistota	Synergistia	Synergistales	Dethiosulfovibrionaceae	Pyramidobacter	Pyramidobacter sp017940445	No	-	-	0	0	0	3	2	5	0	0	0
MAG52	03_97	65.2	2.55	Midium-quality	691	1445647	2218	Bacteria	Spirochaetota	Spirochaetia	Sphaerochaetales	Sphaerochaetaceae	UBA9732	UBA9732 sp902781545	No	-	-	0	1	0	7	28	7	0	0	0
MAG53	03_bin.22	88.95	3.37	Midium-quality	69	1036017	28048	Bacteria	Firmicutes	Bacilli	RFN20	CAG-826	UBA3207		Yes	-	-	0	0	0	0	10	11	0	0	0
MAG54	03_bin.27	77.38	3.81	Midium-quality	243	1760093	9118	Bacteria	Bacteroidota	Bacteroidia	Bacteroidales	UBA932	Cryptobacteroides	Cryptobacteroides sp902762435	No	-	-	5	0	6	15	93	16	0	0	0
MAG55	03_bin.3	82.92	2.55	Midium-quality	225	1705284	9576	Bacteria	Firmicutes_A	Clostridia	Saccharofermentanales	Saccharofermentanaceae	Saccharofermentans	Saccharofermentans sp902782125	No	-	-	0	0	3	4	30	12	0	0	0
MAG56	03_bin.31	93.45	1.33	Near complete	35	1077466	75624	Bacteria	Firmicutes	Bacilli	RF39	UBA660	UBA3789		Yes	HW	LM	0	0	4	2	3	10	0	0	0
MAG57	03_bin.52	85.85	0.67	Midium-quality	323	3197079	13843	Bacteria	Firmicutes_A	Clostridia	Oscillospirales	Acutalibacteraceae	RUG806		Yes	-	-	0	0	8	8	127	26	0	0	0
MAG58	03_bin.54	93.22	0.86	Near complete	87	3095532	71539	Bacteria	Bacteroidota	Bacteroidia	Bacteroidales	Bacteroidaceae	UBA4334	UBA4334 sp900316975	No	-	-	2	0	8	24	87	48	4	0	0
MAG59	03_bin.59	92.62	3.76	Near complete	169	2200713	18727	Bacteria	Bacteroidota	Bacteroidia	Bacteroidales	UBA932	Bact-11	Bact-11 sp902789445	No	-	-	9	0	2	11	56	26	0	0	0
MAG60	03_bin.79	80.24	0	Midium-quality	181	1807629	15814	Bacteria	Bacteroidota	Bacteroidia	Bacteroidales	UBA932	Cryptobacteroides	Cryptobacteroides sp902794615	No	-	-	10	0	2	13	76	25	0	0	0
MAG61	03_bin.8	80.11	2.88	Midium-quality	301	4849194	29346	Bacteria	Verrucomicrobiota	Kiritimatiellae	RFP12	UBA1067	RUG572		Yes	-	-	0	0	21	31	221	35	6	0	0
MAG62	03_bin.81	83.22	0.67	Midium-quality	310	2189138	8943	Bacteria	Firmicutes_A	Clostridia	Oscillospirales	Acutalibacteraceae	RGIG2893		Yes	-	-	0	0	6	6	90	17	1	0	0
MAG63	03_bin.84	72.14	2.87	Midium-quality	253	1714229	8402	Bacteria	Verrucomicrobiota	Kiritimatiellae	RFP12	UBA1067	CADCBS01	CADCBS01 sp902799715	No	-	-	0	0	5	7	68	18	1	0	0
MAG64	03_bin.85_sub	92.16	3.38	Near complete	441	5197634	16857	Bacteria	Verrucomicrobiota	Lentisphaeria	Victivallales	UBA1829	UBA11452		Yes	-	-	0	1	32	43	310	57	11	0	0
MAG65	03_bin.96	53.47	2.03	Midium-quality	333	1622806	4949	Bacteria	Verrucomicrobiota	Lentisphaeria	Victivallales	UBA1829	UBA1732	UBA1732 sp902762495	No	-	-	0	0	1	11	37	28	1	0	0
MAG66	03_output.006_sub	70.34	2.23	Midium-quality	650	2106434	4196	Bacteria	Firmicutes_A	Clostridia	Oscillospirales	Oscillospiraceae	Limivicinus	Limivicinus sp017458335	Yes	-	-	0	1	0	2	20	13	0	0	0
MAG67	03_output.009	93.94	2.99	Near complete	434	2235443	7758	Bacteria	Firmicutes_C	Negativicutes	Acidaminococcales	Acidaminococcaceae	Succiniclasticum	Succiniclasticum sp900315925	No	HW	-	0	2	1	8	9	15	0	0	0
MAG68	03_output.046_sub	79.46	7.87	Midium-quality	200	1168014	8784	Bacteria	Firmicutes	Bacilli	RFN20	CAG-826	RUG14515		No	LW	HM	0	0	2	0	17	10	0	0	0
MAG69	04_33_sub	84.05	9.63	Midium-quality	901	5316891	7488	Bacteria	Verrucomicrobiota	Kiritimatiellae	RFP12	UBA3636	UBA3636	UBA3636 sp002448475	No	-	-	0	1	5	30	247	69	3	0	0
MAG70	04_5	89.75	2.3	Midium-quality	437	2265067	7354	Bacteria	Firmicutes_C	Negativicutes	Selenomonadales	Selenomonadaceae	Selenomonas_B	Selenomonas_B sp017635515	Yes	HW	-	0	0	1	8	27	29	0	0	0
MAG71	04_54_sub	77.82	3.03	Midium-quality	400	3303403	11130	Bacteria	Firmicutes_A	Clostridia	Christensenellales	CAG-74	UBA2943	UBA2943 sp902775835	Yes	HW	-	0	1	11	22	179	19	2	0	0
MAG72	04_69_sub	79.23	6.77	Midium-quality	509	3016277	7878	Bacteria	Bacteroidota	Bacteroidia	Bacteroidales	UBA932	Cryptobacteroides	Cryptobacteroides sp900317065	No	-	-	18	0	5	7	105	19	4	0	0
MAG73	04_89	55.38	2.3	Midium-quality	546	1108468	2142	Bacteria	Bacteroidota	Bacteroidia	Bacteroidales	UBA932	Cryptobacteroides	Cryptobacteroides sp902794615	No	-	-	0	0	2	8	49	17	0	0	0
MAG74	04_bin.2_sub	84.42	2.33	Midium-quality	354	2376769	8070	Bacteria	Firmicutes_A	Clostridia	Saccharofermentanales	Saccharofermentanaceae	Saccharofermentans	Saccharofermentans sp015069205	No	-	-	0	0	3	3	39	18	0	0	0
MAG75	04_bin.31	93.63	1.79	Near complete	147	2174055	20858	Bacteria	Bacteroidota	Bacteroidia	Bacteroidales	P3	UBA1711	UBA1711 sp900316235	No	-	-	0	0	0	2	16	26	1	0	0
MAG76	04_bin.55_sub	62.06	1.34	Midium-quality	495	2224888	4591	Bacteria	Firmicutes_A	Clostridia	Christensenellales	CAG-74	Ventricola	Ventricola sp002395225	No	HW	LM	0	0	3	7	71	33	1	0	0
MAG77	04_bin.59	81.66	1.64	Midium-quality	277	1599632	6635	Bacteria	Firmicutes_C	Negativicutes	Selenomonadales	Selenomonadaceae	UBA3796	UBA3796 sp902801565	No	HW	-	0	2	2	6	12	24	0	0	0
MAG78	04_bin.60	83.6	2.39	Midium-quality	318	5038257	24968	Bacteria	Verrucomicrobiota	Kiritimatiellae	RFP12	UBA1067	UBA1067		Yes	-	-	0	1	12	36	259	41	4	0	0
MAG79	04_bin.63	98.22	0	Near complete	73	1733806	36428	Bacteria	Actinobacteriota	Actinomycetia	Actinomycetales	Bifidobacteriaceae	Bifidobacterium	Bifidobacterium globosum	No	HW	LM	0	0	4	4	29	14	0	0	0
MAG80	04_bin.72	84.15	4.3	Midium-quality	393	3338653	10399	Bacteria	Firmicutes_A	Clostridia	Christensenellales	CAG-74	UBA2862	UBA2862 sp902798105	No	-	-	0	0	2	9	52	30	1	0	0
MAG81	04_bin.8	95.2	0.34	Near complete	169	1892440	16434	Bacteria	Firmicutes_A	Clostridia	Oscillospirales	Acutalibacteraceae	Ruminococcus_E	Ruminococcus_E bromii_A	No	HW	LM	0	0	10	3	22	26	0	0	0
MAG82	04_output.004	93.39	4.17	Near complete	448	2144874	6560	Bacteria	Firmicutes_C	Negativicutes	Acidaminococcales	Acidaminococcaceae	Succiniclasticum	Succiniclasticum sp900315925	No	-	-	0	3	1	6	9	16	0	0	0
MAG83	04_output.005	87.26	1.05	Midium-quality	493	2817429	11601	Bacteria	Bacteroidota	Bacteroidia	Bacteroidales	Bacteroidaceae	Prevotella	Prevotella sp900315525	No	HW	LM	14	0	4	22	112	36	5	0	0
MAG84	04_output.015	88.74	5.83	Midium-quality	518	2422001	6632	Bacteria	Firmicutes_A	Clostridia	Oscillospirales	Acutalibacteraceae	Ruminococcus_E	Ruminococcus_E sp900319655	No	-	LM	0	0	6	4	31	15	0	0	0
MAG85	05_10	88.41	1.66	Midium-quality	513	1925155	4934	Bacteria	Bacteroidota	Bacteroidia	Bacteroidales	Paludibacteraceae	Enterocola	Enterocola sp900316995	No	-	-	0	0	3	5	25	32	0	0	0
MAG86	05_102	82.72	2.35	Midium-quality	328	1723024	7541	Bacteria	Firmicutes_A	Clostridia	Lachnospirales	Lachnospiraceae	Eubacterium_G		No	-	-	0	0	6	1	28	28	0	0	0
MAG87	05_134_sub	95.52	1.63	Near complete	269	2737140	17500	Bacteria	Bacteroidota	Bacteroidia	Bacteroidales	Bacteroidaceae	Prevotella	Prevotella sp900314915	No	-	-	5	0	1	6	43	25	0	0	0
MAG88	05_137	82.03	2.85	Midium-quality	486	1870283	4427	Bacteria	Firmicutes_A	Clostridia	Lachnospirales	Lachnospiraceae	UBA3766	UBA3766 sp002368665	No	LW	HM	0	0	6	2	23	26	0	0	0
MAG89	05_147	90.37	1.94	Near complete	183	2570943	23655	Bacteria	Bacteroidota	Bacteroidia	Bacteroidales	Bacteroidaceae	UBA1179	UBA1179 sp900318995	No	-	-	3	0	8	24	84	26	1	0	0
MAG90	05_151	66.26	2.82	Midium-quality	284	819388	3505	Bacteria	Firmicutes_A	Clostridia	Christensenellales	UBA1242	Caccovivens		Yes	-	-	0	0	0	2	2	7	0	0	0
MAG91	05_155	56.32	0.24	Midium-quality	645	1685550	2957	Bacteria	Bacteroidota	Bacteroidia	Bacteroidales	UBA932	Cryptobacteroides	Cryptobacteroides sp900320185	No	-	-	3	0	6	6	78	14	1	0	0
MAG92	05_158	70.39	4.94	Midium-quality	748	1734458	2621	Bacteria	Firmicutes	Bacilli	Erysipelotrichales	Erysipelotrichaceae	UBA636	UBA636 sp900321955	No	-	-	0	0	0	14	36	15	0	0	0
MAG93	05_42	93.51	0	Near complete	339	2725183	12764	Bacteria	Firmicutes_A	Clostridia	Oscillospirales	Acutalibacteraceae	UBA8612		Yes	-	-	0	0	5	6	114	26	2	0	0
MAG94	05_81	90.69	5.04	Midium-quality	419	1618579	5185	Bacteria	Firmicutes_A	Clostridia	Lachnospirales	Lachnospiraceae	UBA6987	UBA6987 sp902783765	No	-	-	0	0	1	3	10	13	0	0	0
MAG95	05_bin.14	94.43	0	High-quality	33	2333510	107765	Bacteria	Bacteroidota	Bacteroidia	Bacteroidales	UBA932	Egerieousia	Egerieousia sp900316795	No	-	-	2	0	0	15	17	24	0	0	0
MAG96	05_bin.48	92.99	3.52	Near complete	205	1806763	11793	Bacteria	Firmicutes_A	Clostridia	Oscillospirales	Oscillospiraceae	Faecousia	Faecousia sp900315595	No	-	-	0	0	2	3	13	10	0	1	0
MAG97	05_bin.64	97.53	1.51	Near complete	164	3578142	37276	Bacteria	Firmicutes_A	Clostridia	Lachnospirales	Lachnospiraceae	Eubacterium_Q		Yes	-	-	0	0	5	7	49	28	1	0	0
MAG98	05_bin.88	99.29	0	Near complete	105	2094739	31794	Bacteria	Firmicutes_A	Clostridia	Peptostreptococcales	Anaerovoracaceae	RUG754	RUG754 sp902778565	Yes	-	-	0	2	0	0	7	3	0	0	0
MAG99	05_bin.91	89.18	0.07	Midium-quality	229	1910151	11760	Bacteria	Firmicutes_A	Clostridia	Christensenellales	CAG-138	RUG472	RUG472 sp902768995	Yes	-	-	0	0	1	9	20	10	0	0	0
MAG100	05_output.001	90.58	2.1	High-quality	540	2767027	9554	Bacteria	Firmicutes_C	Negativicutes	Acidaminococcales	Acidaminococcaceae	Succiniclasticum	Succiniclasticum sp900315925	No	HW	-	1	3	1	8	12	14	0	0	0
MAG101	05_output.003_sub	53.42	0.13	Midium-quality	720	1626438	2455	Bacteria	Firmicutes_A	Clostridia	Oscillospirales	Oscillospiraceae	Limivicinus		No	-	-	0	0	0	2	9	10	0	0	0
MAG102	05_output.006	82.34	0.67	Midium-quality	329	1688268	8566	Bacteria	Firmicutes_A	Clostridia	Oscillospirales	Oscillospiraceae	CAG-83	CAG-83 sp902765025	No	-	-	0	0	5	0	36	22	0	0	0
MAG103	05_output.015_sub	91.46	1.57	Near complete	237	2936232	24283	Bacteria	Bacteroidota	Bacteroidia	Bacteroidales	Muribaculaceae	Sodaliphilus	Sodaliphilus sp002396085	No	-	-	10	0	2	11	64	31	0	0	0
MAG104	05_output.044_sub	86.52	7.63	Midium-quality	231	1025630	7183	Bacteria	Firmicutes	Bacilli	RFN20	CAG-826	RUG14515		No	LW	-	0	0	1	0	13	7	0	0	0
MAG105	05_output.057	85.57	4.06	Midium-quality	376	1708791	7032	Bacteria	Firmicutes_A	Clostridia	Christensenellales	Borkfalkiaceae	UBA1259		Yes	-	-	0	0	1	8	43	11	0	0	0
MAG106	08_10	86.13	1.9	Midium-quality	373	2429834	8619	Bacteria	Bacteroidota	Bacteroidia	Bacteroidales	Muribaculaceae	Sodaliphilus	Sodaliphilus sp017478265	No	HW	-	5	0	1	11	31	31	0	0	0
MAG107	08_132_sub	63.08	4.71	Midium-quality	786	1501946	2015	Bacteria	Bacteroidota	Bacteroidia	Bacteroidales	UBA932	Egerieousia	Egerieousia sp902780455	No	-	-	2	0	1	11	22	17	0	0	0
MAG108	08_35	54.84	8.35	Midium-quality	228	692643	4382	Bacteria	Patescibacteria	Saccharimonadia	Saccharimonadales	Nanoperiomorbaceae	Nanoperiomorbus		Yes	-	-	0	0	3	1	4	13	0	0	0
MAG109	08_97	66.7	2.68	Midium-quality	561	1286975	2509	Bacteria	Firmicutes_A	Clostridia	Oscillospirales	Acutalibacteraceae	RUG11462	RUG11462 sp902781345	No	LW	-	0	1	1	7	42	12	0	0	1
MAG110	08_98_sub	75.98	1.06	Midium-quality	661	1646464	2840	Bacteria	Firmicutes_A	Clostridia	Peptostreptococcales	Anaerovoracaceae	RUG099		Yes	HW	LM	0	0	0	7	14	11	0	0	0
MAG111	08_bin.107	89.57	1.74	Midium-quality	269	2230497	11365	Bacteria	Firmicutes_A	Clostridia	Lachnospirales	Lachnospiraceae	Stomatobaculum	Stomatobaculum sp902793685	No	-	-	0	1	3	7	24	19	0	0	0
MAG112	08_bin.13_sub	78.31	1.63	Midium-quality	200	2343028	16263	Bacteria	Firmicutes_A	Clostridia	Christensenellales	CAG-74	RUG740		Yes	-	-	0	1	2	13	83	24	3	0	0
MAG113	08_bin.21	62.16	4.19	Midium-quality	299	1469917	5190	Bacteria	Actinobacteriota	Coriobacteriia	Coriobacteriales	Atopobiaceae	Tractidigestivibacter	Tractidigestivibacter sp900119625	No	HW	LM	0	0	1	3	20	14	0	0	0
MAG114	08_bin.22	80.31	1.38	Midium-quality	150	2437816	24320	Bacteria	Bacteroidota	Bacteroidia	Bacteroidales	Bacteroidaceae	Prevotella		No	HW	LM	7	0	5	20	79	31	3	0	0
MAG115	08_bin.28_sub	62.92	0	Midium-quality	40	1344391	63395	Bacteria	Firmicutes_A	Clostridia	Oscillospirales	Oscillospiraceae	UBA2922	UBA2922 sp900313925	No	-	LM	0	0	1	2	2	7	0	0	0
MAG116	08_bin.43	97.04	1.06	Near complete	26	1544214	99087	Bacteria	Firmicutes_A	Clostridia	Peptostreptococcales	Anaerovoracaceae	Eubacterium_B	Eubacterium_B sp002472145	No	-	-	0	0	0	1	3	4	0	0	0
MAG117	08_bin.44	84.68	6.52	Midium-quality	71	2797212	74853	Bacteria	Firmicutes_A	Clostridia	Saccharofermentanales	Saccharofermentanaceae	Saccharofermentans	Saccharofermentans sp902775565	No	-	-	0	0	5	1	43	27	0	0	0
MAG118	08_bin.57	94.25	0	Near complete	318	3146518	13258	Bacteria	Planctomycetota	Planctomycetia	Pirellulales	Thermoguttaceae	RUG695	RUG695 sp902797455	Yes	-	-	0	0	9	23	140	23	3	0	0
MAG119	08_output.008	82.63	8.18	Midium-quality	538	2411355	6951	Bacteria	Firmicutes_C	Negativicutes	Acidaminococcales	Acidaminococcaceae	Succiniclasticum	Succiniclasticum sp900315925	No	HW	LM	0	3	1	5	12	22	0	0	0
MAG120	08_output.011	95.97	2.01	Near complete	169	2292409	28861	Bacteria	Firmicutes_A	Clostridia	Oscillospirales	Acutalibacteraceae	Ruminococcus_E	Ruminococcus_E sp902798605	Yes	-	-	0	0	7	5	28	13	0	0	0
MAG121	08_output.019	92.73	1.61	Near complete	363	2016874	9094	Bacteria	Firmicutes_A	Clostridia	Oscillospirales	Acutalibacteraceae	Ruminococcus_E	Ruminococcus_E sp900313895	No	HW	-	0	0	4	6	27	14	0	0	0
MAG122	08_output.041_sub	93.19	6.76	Midium-quality	446	2267994	9128	Bacteria	Firmicutes_A	Clostridia	Lachnospirales	Lachnospiraceae	SIG280		Yes	-	-	0	0	1	4	7	20	0	0	0
MAG123	08_output.052	91.75	4.6	Near complete	403	1765489	6739	Bacteria	Firmicutes	Bacilli	Erysipelotrichales	Erysipelotrichaceae	UBA636	UBA636 sp902803785	No	-	-	0	1	0	11	22	23	1	0	0
MAG124	141001_124	61.39	1.79	Midium-quality	645	1583940	2797	Bacteria	Bacteroidota	Bacteroidia	Bacteroidales	Paludibacteraceae	RF16	RF16 sp900317745	No	-	-	1	0	6	8	41	14	2	0	0
MAG125	141001_129	87.31	6.67	Midium-quality	599	2595223	5826	Bacteria	Bacteroidota	Bacteroidia	Bacteroidales	UBA932	Cryptobacteroides	Cryptobacteroides sp902780935	No	-	-	9	0	9	16	165	28	3	0	0
MAG126	141001_141_sub	52.09	0.18	Midium-quality	585	1587864	3087	Bacteria	Firmicutes_A	Clostridia	Saccharofermentanales	Saccharofermentanaceae	Firm-16	Firm-16 sp017519205	No	LW	HM	0	0	3	4	22	12	0	0	0
MAG127	141001_22	82.19	1.05	Midium-quality	551	1719375	3995	Bacteria	Firmicutes_A	Clostridia	Oscillospirales	CAG-272	UBA1740		Yes	LW	-	0	1	0	7	21	10	13	0	0
MAG128	141001_29	98.77	0.67	Near complete	110	3532648	79693	Bacteria	Firmicutes_A	Clostridia	Oscillospirales	Ruminococcaceae	Ruminococcus		Yes	LW	-	0	0	46	24	89	18	9	0	1
MAG129	141001_3_sub	92.3	2	Near complete	296	2032199	9718	Bacteria	Bacteroidota	Bacteroidia	Bacteroidales	Bacteroidaceae	Prevotella	Prevotella sp900314915	No	LW	-	4	0	1	5	38	24	1	0	0
MAG130	141001_30	84.4	1.57	Midium-quality	678	2276506	4233	Bacteria	Firmicutes_A	Clostridia	Oscillospirales	Acutalibacteraceae	UBA6857	UBA6857 sp902761265	No	LW	HM	0	0	5	8	82	9	1	0	0
MAG131	141001_45	79.41	2.98	Midium-quality	383	1334433	4212	Bacteria	Spirochaetota	Spirochaetia	CADAEX01	CADAEX01	CADAEX01	CADAEX01 sp902787125	No	LW	-	0	0	1	0	4	8	0	0	0
MAG132	141001_55	89.64	3.86	Midium-quality	250	1902526	12042	Bacteria	Bacteroidota	Bacteroidia	Bacteroidales	UBA932	Egerieousia	Egerieousia sp902769525	No	-	-	3	0	2	12	18	17	0	0	0
MAG133	141001_62	55.1	2.33	Midium-quality	668	1270249	2035	Bacteria	Firmicutes_A	Clostridia	Lachnospirales	Lachnospiraceae	ISDg	ISDg sp902797475	No	LW	HM	0	0	4	4	32	6	0	0	0
MAG134	141001_79	72.3	2.28	Midium-quality	188	1082598	9632	Bacteria	Firmicutes_A	Clostridia	Christensenellales	UBA1242	Caccovivens		Yes	-	-	0	0	0	3	2	6	0	0	0
MAG135	141001_bin.26	94.26	0.24	Near complete	30	2201618	212904	Bacteria	Bacteroidota	Bacteroidia	Bacteroidales	UBA932	Cryptobacteroides	Cryptobacteroides sp002393895	Yes	LW	-	14	0	3	11	79	15	9	0	0
MAG136	141001_bin.34	94.89	1.61	Near complete	85	3097294	59938	Bacteria	Bacteroidota	Bacteroidia	Bacteroidales	P3	UBA1711	UBA1711 sp900319865	No	LW	-	0	0	1	4	27	28	0	0	0
MAG137	141001_bin.48	79.99	1.79	Midium-quality	391	2304575	6470	Bacteria	Firmicutes_A	Clostridia	Lachnospirales	Lachnospiraceae	AC2028	AC2028 sp902761225	No	LW	-	0	0	3	10	62	23	1	0	0
MAG138	141001_bin.54_sub	89.14	1.51	Midium-quality	99	3057034	52717	Bacteria	Bacteroidota	Bacteroidia	Bacteroidales	Bacteroidaceae	Prevotella		Yes	LW	-	11	0	7	24	112	32	7	0	0
MAG139	141001_bin.6	90.6	0.28	Near complete	77	2014367	39394	Bacteria	Cyanobacteria	Vampirovibrionia	Gastranaerophilales	Gastranaerophilaceae	CAG-196		Yes	-	-	0	1	0	4	18	20	0	0	0
MAG140	141001_bin.66	86.08	2.14	Midium-quality	195	1801183	12570	Bacteria	Bacteroidota	Bacteroidia	Bacteroidales	UBA932	Cryptobacteroides	Cryptobacteroides sp900317925	No	LW	-	7	0	5	9	53	20	1	0	0
MAG141	141001_bin.79	72.36	1.21	Midium-quality	441	3849729	12296	Bacteria	Verrucomicrobiota	Kiritimatiellae	RFP12	UBA3636	UBA3636		No	-	-	0	1	4	21	128	38	0	0	0
MAG142	141001_bin.81	75.82	0	Midium-quality	153	1107615	8206	Bacteria	Firmicutes_A	Clostridia	Peptostreptococcales	Anaerovoracaceae	Eubacterium_B	Eubacterium_B sp902776725	No	LW	-	0	0	0	1	2	2	0	0	0
MAG143	141001_output.002_sub	69.82	3.86	Midium-quality	257	2810594	48952	Bacteria	Bacteroidota	Bacteroidia	Bacteroidales	Bacteroidaceae	Prevotella		Yes	-	-	14	0	3	14	109	21	4	0	0
MAG144	141001_output.005	95.51	3.71	Near complete	338	3892433	27848	Bacteria	Bacteroidota	Bacteroidia	Bacteroidales	Bacteroidaceae	Prevotella	Prevotella sp016291085	Yes	-	-	9	0	9	31	129	33	14	0	0
MAG145	141001_output.006	92.08	1.07	Near complete	100	3178223	68354	Bacteria	Bacteroidota	Bacteroidia	Bacteroidales	Muribaculaceae	Sodaliphilus	Sodaliphilus sp902776435	Yes	-	-	8	0	1	14	59	39	0	0	0
MAG146	141001_output.009	90.32	9.52	Midium-quality	161	2907047	108250	Bacteria	Bacteroidota	Bacteroidia	Bacteroidales	F082	Limimorpha	Limimorpha sp017531225	No	-	-	0	0	2	6	27	35	0	0	0
MAG147	141001_output.010	88.75	2.99	Midium-quality	599	2136714	5077	Bacteria	Firmicutes_C	Negativicutes	Acidaminococcales	Acidaminococcaceae	Succiniclasticum	Succiniclasticum sp900315925	No	-	-	0	3	1	6	11	20	0	0	0
MAG148	141002_108_sub	55.09	8.69	Midium-quality	912	1418652	1570	Bacteria	Firmicutes_A	Clostridia	Christensenellales	CAG-138	UBA3792	UBA3792 sp902792295	No	LW	HM	0	0	2	2	25	8	1	0	0
MAG149	141002_117_sub	77.48	7.03	Midium-quality	438	1963490	5384	Bacteria	Firmicutes_A	Clostridia	Peptostreptococcales	Anaerovoracaceae	RUG14258	RUG14258 sp017515705	No	LW	HM	0	1	2	2	11	8	0	5	1
MAG150	141002_119	96.11	2.68	Near complete	341	3361973	15557	Bacteria	Firmicutes_A	Clostridia	Oscillospirales	Ruminococcaceae	Ruminococcus	Ruminococcus sp017519415	Yes	-	-	0	0	38	18	82	22	2	0	1
MAG151	141002_126	90.34	8.88	Midium-quality	603	2432104	6130	Bacteria	Firmicutes_A	Clostridia	Christensenellales	CAG-138	RUG472	RUG472 sp902768995	No	-	-	0	0	3	14	38	16	0	0	0
MAG152	141002_128_sub	87.8	4.33	Midium-quality	1060	2868531	3207	Bacteria	Firmicutes_A	Clostridia	Oscillospirales	Ruminococcaceae	Firm-04		Yes	LW	-	0	0	35	23	76	14	4	0	0
MAG153	141002_132	91.4	3.01	Near complete	246	3328828	23164	Bacteria	Bacteroidota	Bacteroidia	Bacteroidales	Muribaculaceae	Sodaliphilus	Sodaliphilus sp016281825	Yes	-	-	10	0	2	11	74	45	0	0	0
MAG154	141002_143	85.11	2.26	Midium-quality	292	2390813	11561	Bacteria	Bacteroidota	Bacteroidia	Bacteroidales	Bacteroidaceae	UBA6382	UBA6382 sp902792555	No	-	-	2	0	4	7	52	30	1	0	0
MAG155	141002_163	83.39	1.98	Midium-quality	318	1865938	9156	Bacteria	Bacteroidota	Bacteroidia	Bacteroidales	Bacteroidaceae	Prevotella	Prevotella sp900315775	No	-	-	4	0	5	10	37	30	10	0	0
MAG156	141002_27	89.43	0	Midium-quality	757	4179124	8366	Bacteria	Planctomycetota	Planctomycetia	Pirellulales	Thermoguttaceae	RUG369	RUG369 sp902803085	Yes	LW	-	0	0	18	22	98	17	3	0	0
MAG157	141002_37	86.5	2.34	Midium-quality	389	2118302	7355	Bacteria	Firmicutes_A	Clostridia	Oscillospirales	Acutalibacteraceae	Ruminococcus_E		Yes	-	-	0	0	5	4	27	19	0	0	0
MAG158	141002_39_sub	79.21	5.2	Midium-quality	772	1982989	2835	Bacteria	Firmicutes_A	Clostridia	Oscillospirales	Acutalibacteraceae	Ruminococcus_E		No	-	-	0	0	4	5	28	12	0	0	0
MAG159	141002_75	97.92	1.02	Near complete	54	2989479	138650	Bacteria	Bacteroidota	Bacteroidia	Bacteroidales	Muribaculaceae	Sodaliphilus	Sodaliphilus sp902768435	No	-	-	4	0	1	14	40	36	1	0	0
MAG160	141002_bin.35	92.98	2.71	Near complete	138	2790680	31678	Bacteria	Firmicutes_A	Clostridia	Saccharofermentanales	Saccharofermentanaceae	Saccharofermentans	Saccharofermentans sp015069205	No	LW	-	0	0	3	3	42	18	0	0	0
MAG161	141002_bin.50	90.85	2.48	Near complete	249	3217290	17777	Bacteria	Firmicutes_A	Clostridia	Saccharofermentanales	Saccharofermentanaceae	Saccharofermentans	Saccharofermentans sp902803365	Yes	LW	-	0	0	6	8	40	19	3	0	0
MAG162	141002_bin.58_sub	97.78	0.69	Near complete	63	2993288	107650	Bacteria	Bacteroidota	Bacteroidia	Bacteroidales	Bacteroidaceae	Prevotella	Prevotella sp905233985	Yes	LW	-	6	0	6	19	83	47	0	0	0
MAG163	141002_bin.7_sub	87.6	0.67	Midium-quality	150	1741702	15476	Bacteria	Firmicutes_A	Clostridia	Oscillospirales	Oscillospiraceae	CAG-83	CAG-83 sp902765025	No	-	-	0	0	5	1	33	22	0	0	0
MAG164	141002_bin.75	81.84	1.14	Midium-quality	198	1178400	6822	Bacteria	Spirochaetota	Spirochaetia	CADAEX01	CADAEX01	CADAEX01	CADAEX01 sp902787125	No	LW	-	0	0	0	0	3	11	0	0	0
MAG165	141002_bin.92	71.68	2.35	Midium-quality	253	1472374	6832	Bacteria	Firmicutes_A	Clostridia	Oscillospirales	Oscillospiraceae	UBA2922	UBA2922 sp902802565	No	LW	-	0	1	3	0	10	12	0	1	0
MAG166	141002_bin.93_sub	88.58	0.49	Midium-quality	248	1869851	9614	Bacteria	Bacteroidota	Bacteroidia	Bacteroidales	Bacteroidaceae	Prevotella	Prevotella sp900314915	No	LW	-	4	0	1	5	34	22	0	0	0
MAG167	141002_output.003	95.69	1.57	Near complete	257	2794184	23151	Bacteria	Firmicutes_C	Negativicutes	Acidaminococcales	Acidaminococcaceae	Succiniclasticum	Succiniclasticum sp900315925	No	-	-	0	3	1	8	11	28	0	0	0
MAG168	141002_output.004_sub	87.59	1.44	Midium-quality	133	2705048	48928	Bacteria	Bacteroidota	Bacteroidia	Bacteroidales	UBA932	Cryptobacteroides	Cryptobacteroides sp902794615	Yes	-	-	15	0	2	13	86	36	0	0	0
MAG169	141002_output.005_sub	91.94	9.22	Midium-quality	535	2245659	6278	Bacteria	Bacteroidota	Bacteroidia	Bacteroidales	Paludibacteraceae	RF16	RF16 sp900316005	No	-	-	3	0	3	9	38	28	0	0	0
MAG170	141002_output.008_sub	90.71	1.28	Near complete	586	2630419	6717	Bacteria	Firmicutes_A	Clostridia	Oscillospirales	Oscillospiraceae	Limivicinus	Limivicinus sp900317375	No	-	-	0	2	1	6	35	20	0	0	0
MAG171	141002_output.012_sub	87.27	3.13	Midium-quality	342	2103371	10223	Bacteria	Bacteroidota	Bacteroidia	Bacteroidales	UBA932	Cryptobacteroides	Cryptobacteroides sp900317925	No	-	-	8	0	5	10	64	20	2	0	0
MAG172	141002_output.013	85.16	3.33	Midium-quality	132	2197879	46689	Bacteria	Bacteroidota	Bacteroidia	Bacteroidales	UBA932	Cryptobacteroides	Cryptobacteroides sp900313205	No	-	-	17	0	1	10	68	20	1	0	0
MAG173	141002_output.040	93.99	9.23	Midium-quality	466	2731162	12865	Bacteria	Firmicutes_A	Clostridia	Lachnospirales	Lachnospiraceae	ISDg		Yes	-	-	0	0	5	14	54	19	0	0	0
MAG174	141003_102	93.95	0	Near complete	15	2174551	407204	Bacteria	Bacteroidota	Bacteroidia	Bacteroidales	UBA932	Egerieousia	Egerieousia sp002309115	Yes	LW	HM	3	0	1	14	17	26	0	0	0
MAG175	141003_110_sub	62.12	2.35	Midium-quality	871	2430495	3028	Bacteria	Firmicutes_A	Clostridia	Oscillospirales	Acutalibacteraceae	RUG806		No	LW	-	0	0	9	8	105	16	1	0	0
MAG176	141003_12	66.95	1.5	Midium-quality	526	1220589	2510	Bacteria	Firmicutes	Bacilli	Lactobacillales	Lactobacillaceae	Ligilactobacillus	Ligilactobacillus ruminis	No	LW	-	0	0	1	1	16	12	0	0	0
MAG177	141003_122_sub	91.7	8.87	Midium-quality	143	2570240	28630	Bacteria	Bacteroidota	Bacteroidia	Bacteroidales	Bacteroidaceae	Prevotella	Prevotella sp900315775	No	-	-	6	0	6	13	49	54	11	0	0
MAG178	141003_13_sub	93.45	2.3	Near complete	525	3680423	11192	Bacteria	Planctomycetota	Planctomycetia	Pirellulales	Thermoguttaceae	RUG695	RUG695 sp017434455	No	-	HM	0	0	10	22	185	28	4	0	0
MAG179	141003_132_sub	93.76	1.21	Near complete	438	2109167	7366	Bacteria	Firmicutes_A	Clostridia	Christensenellales	CAG-138	RUG472	RUG472 sp902768995	No	-	-	0	0	2	9	27	10	0	0	0
MAG180	141003_161_sub	59.89	1.35	Midium-quality	597	1739336	3328	Bacteria	Verrucomicrobiota	Verrucomicrobiae	Pedosphaerales	UBA1412	UBA1412	UBA1412 sp002308515	No	LW	HM	0	1	4	5	60	15	1	0	0
MAG181	141003_163	97.76	1.34	Near complete	93	2434153	62457	Bacteria	Firmicutes_A	Clostridia	Oscillospirales	Acutalibacteraceae	Ruminococcus_E		Yes	LW	-	0	0	5	5	31	24	0	0	0
MAG182	141003_185	96.51	0	High-quality	26	2775391	248818	Bacteria	Bacteroidota	Bacteroidia	Bacteroidales	F082	Limimorpha	Limimorpha sp017645275	No	LW	-	0	0	3	6	28	39	0	0	0
MAG183	141003_190	66.83	1.43	Midium-quality	522	1106066	2356	Bacteria	Firmicutes	Bacilli	Lactobacillales	Streptococcaceae	Streptococcus	Streptococcus equinus_B	No	-	-	0	0	2	2	19	9	0	0	0
MAG184	141003_198_sub	91.21	3.21	Near complete	575	2010178	4457	Bacteria	Firmicutes_C	Negativicutes	Selenomonadales	Selenomonadaceae	Anaerovibrio	Anaerovibrio lipolyticus_A	No	-	-	0	2	2	7	8	23	0	0	0
MAG185	141003_28	90.47	9.87	Midium-quality	268	1792282	9413	Bacteria	Firmicutes	Bacilli	Mycoplasmatales	Mycoplasmoidaceae	Malacoplasma_A	Malacoplasma_A sp902800015	No	-	-	0	0	0	0	10	4	0	0	0
MAG186	141003_30_sub	91.06	5.77	Midium-quality	315	2054741	12458	Archaea	Methanobacteriota	Methanobacteria	Methanobacteriales	Methanobacteriaceae	Methanobrevibacter_A		Yes	-	-	0	0	0	1	2	16	0	0	0
MAG187	141003_35	94.83	0	Near complete	289	1475874	6907	Bacteria	Spirochaetota	Spirochaetia	CADAEX01	CADAEX01	CADAEX01	CADAEX01 sp902787125	No	LW	-	0	0	1	1	5	12	0	0	0
MAG188	141003_4	90.71	2.51	Near complete	439	2884638	8469	Bacteria	Bacteroidota	Bacteroidia	Bacteroidales	WCHB1-69	F23-D06	F23-D06 sp902770735	No	LW	-	0	0	0	5	30	25	0	0	0
MAG189	141003_5	87.46	1.84	Midium-quality	447	1757608	4901	Bacteria	Firmicutes_A	Clostridia	Oscillospirales	Acutalibacteraceae	SIG575		Yes	-	-	0	0	5	4	26	15	0	0	0
MAG190	141003_6_sub	88.74	2.53	Midium-quality	141	2331951	29338	Bacteria	Bacteroidota	Bacteroidia	Bacteroidales	Bacteroidaceae	UBA1179	UBA1179 sp902774335	No	LW	HM	4	0	7	23	78	25	0	0	0
MAG191	141003_65	100	0.15	Near complete	379	2514524	9475	Bacteria	Synergistota	Synergistia	Synergistales	Aminobacteriaceae	Fretibacterium	Fretibacterium sp016280565	No	-	HM	0	0	1	8	7	21	0	0	0
MAG192	141003_80	93.4	2.26	Near complete	64	3655124	106886	Bacteria	Bacteroidota	Bacteroidia	Bacteroidales	Muribaculaceae	Sodaliphilus	Sodaliphilus sp900320245	No	LW	-	9	0	3	15	65	40	0	0	0
MAG193	141003_81_sub	90.49	8.89	Midium-quality	308	3116307	14139	Bacteria	Firmicutes_A	Clostridia	Oscillospirales	Acutalibacteraceae	RGIG2893	RGIG2893 sp017443405	No	LW	-	0	0	9	5	148	23	1	0	0
MAG194	141003_output.004	92.7	4.76	High-quality	253	2377785	21303	Bacteria	Bacteroidota	Bacteroidia	Bacteroidales	UBA932	Cryptobacteroides	Cryptobacteroides sp900317925	No	-	-	10	0	5	9	63	22	3	0	0
MAG195	141003_output.007_sub	84.27	2.49	Midium-quality	477	2828638	13131	Bacteria	Bacteroidota	Bacteroidia	Bacteroidales	Bacteroidaceae	Prevotella	Prevotella sp902792685	No	-	-	7	0	3	17	67	23	14	0	0
MAG196	141003_output.035	83.95	4.85	Midium-quality	261	2901195	18487	Bacteria	Bacteroidota	Bacteroidia	Bacteroidales	Muribaculaceae	Sodaliphilus	Sodaliphilus sp902762385	No	-	-	4	0	1	15	29	41	0	0	0
MAG197	141003_output.049	87.28	4.57	Midium-quality	422	3399563	17946	Bacteria	Firmicutes_A	Clostridia	Oscillospirales	Acutalibacteraceae	UBA1081		No	LW	-	0	0	7	5	140	12	2	0	0
MAG198	141003_output.051_sub	76.3	2.6	Midium-quality	318	2189131	15119	Bacteria	Bacteroidota	Bacteroidia	Bacteroidales	UBA932	Cryptobacteroides		Yes	-	-	14	0	0	11	63	12	19	0	0
MAG199	141004_110_sub	99.1	0.56	Near complete	199	4167843	43283	Bacteria	Firmicutes_A	Clostridia	Oscillospirales	Ruminococcaceae	Ruminococcus	Ruminococcus flavefaciens_E	No	-	-	0	0	53	29	103	19	5	0	2
MAG200	141004_121	50.36	0.63	Midium-quality	599	1077749	1864	Bacteria	Firmicutes_C	Negativicutes	Selenomonadales	Selenomonadaceae	RUG12372	RUG12372 sp017939945	No	-	-	0	0	0	2	7	18	0	0	0
MAG201	141004_147	95.25	2.15	Near complete	260	2794648	17696	Bacteria	Bacteroidota	Bacteroidia	Bacteroidales	P3	UBA1217	UBA1217 sp002371315	No	-	-	0	0	1	3	23	34	0	0	0
MAG202	141004_148_sub	79	4.04	Midium-quality	682	2851548	4998	Bacteria	Firmicutes_A	Clostridia	Lachnospirales	Lachnospiraceae	NK4A136	NK4A136 sp017526985	Yes	LW	-	0	0	7	9	76	55	2	0	0
MAG203	141004_16	97.99	0.06	Near complete	152	2200049	27314	Bacteria	Firmicutes_A	Clostridia	Oscillospirales	Acutalibacteraceae	RUG420	RUG420 sp900315285	No	HW	LM	0	2	2	3	26	10	0	0	0
MAG204	141004_171	78.53	0	Midium-quality	504	2406879	6508	Bacteria	Synergistota	Synergistia	Synergistales	Dethiosulfovibrionaceae	Pyramidobacter	Pyramidobacter sp017940445	Yes	-	HM	0	0	0	4	4	12	0	0	0
MAG205	141004_177_sub	97.99	0.67	Near complete	121	3192061	41286	Bacteria	Firmicutes_A	Clostridia	Oscillospirales	Oscillospiraceae	Faecousia	Faecousia sp900315595	Yes	LW	-	0	0	2	5	16	32	0	1	0
MAG206	141004_179	93.08	2.41	Near complete	88	2210376	46710	Bacteria	Bacteroidota	Bacteroidia	Bacteroidales	Bacteroidaceae	Prevotella	Prevotella sp900314915	No	-	-	5	0	1	5	39	29	0	0	0
MAG207	141004_21	94.9	0.48	Near complete	31	2024133	137314	Bacteria	Bacteroidota	Bacteroidia	Bacteroidales	UBA932	Egerieousia	Egerieousia sp902780455	Yes	-	-	3	0	0	13	17	19	0	0	0
MAG208	141004_29_sub	74.96	7.06	Midium-quality	328	2131323	7801	Bacteria	Firmicutes	Bacilli	RF39	UBA660	UBA3631		Yes	-	-	0	0	6	2	5	17	0	0	0
MAG209	141004_33	83.98	0.67	Midium-quality	276	1501921	7708	Bacteria	Firmicutes_A	Clostridia	Christensenellales	CAG-917	RGIG8124		Yes	-	-	0	0	0	0	13	2	0	0	0
MAG210	141004_36	90.47	0.87	Near complete	246	2910764	15792	Bacteria	Bacteroidota	Bacteroidia	Bacteroidales	Bacteroidaceae	UBA3839	UBA3839 sp900314125	Yes	HW	LM	7	0	9	17	116	29	8	0	0
MAG211	141004_39	87.65	3.61	Midium-quality	519	2423968	6158	Bacteria	Bacteroidota	Bacteroidia	Bacteroidales	UBA932	Cryptobacteroides	Cryptobacteroides sp902785825	No	-	-	13	0	8	12	156	26	1	0	0
MAG212	141004_46	97.7	0	Near complete	270	1463632	8037	Bacteria	Spirochaetota	Spirochaetia	CADAEX01	CADAEX01	CADAEX01	CADAEX01 sp902787125	No	LW	-	0	0	1	1	6	12	0	0	0
MAG213	141004_54	66.55	4.94	Midium-quality	808	1861987	2537	Bacteria	Bacteroidota	Bacteroidia	Bacteroidales	Paludibacteraceae	RF16	RF16 sp900319105	No	-	-	0	0	0	8	29	27	6	0	0
MAG214	141004_57_sub	96.49	8.91	Midium-quality	263	2534537	14544	Bacteria	Firmicutes_A	Clostridia	Lachnospirales	Lachnospiraceae	Clostridium_R	Clostridium_R sp003445895	No	HW	-	0	1	3	6	20	16	0	0	0
MAG215	141004_69_sub	68.68	2.22	Midium-quality	952	2800706	3326	Bacteria	Chloroflexota	Anaerolineae	Anaerolineales	Anaerolineaceae	Flexilinea	Flexilinea sp902795255	No	-	-	0	0	1	6	49	41	1	0	0
MAG216	141004_77_sub	92.25	1.28	Near complete	409	2277472	7634	Bacteria	Bacteroidota	Bacteroidia	Bacteroidales	Muribaculaceae	SFRY01		Yes	LW	-	2	0	2	7	34	34	0	0	0
MAG217	141004_9	88.11	0.12	Midium-quality	132	2005440	24566	Bacteria	Bacteroidota	Bacteroidia	Bacteroidales	Bacteroidaceae	Prevotella	Prevotella sp900315775	No	-	-	5	0	5	10	47	30	11	0	0
MAG218	141004_94	61.65	5.73	Midium-quality	528	1123634	2373	Archaea	Methanobacteriota	Methanobacteria	Methanobacteriales	Methanobacteriaceae	Methanobrevibacter	Methanobrevibacter sp900314635	No	HW	-	0	0	0	2	1	7	0	0	0
MAG219	141004_bin.105	77.5	1.73	Midium-quality	503	4016971	9731	Bacteria	Verrucomicrobiota	Kiritimatiellae	RFP12	UBA3636	UBA3636		Yes	-	-	0	2	6	24	182	33	1	0	0
MAG220	141004_bin.111	93.71	0.38	Near complete	121	3152171	33263	Bacteria	Bacteroidota	Bacteroidia	Bacteroidales	Bacteroidaceae	UBA4334	UBA4334 sp900316975	No	-	-	3	0	9	24	89	43	4	0	0
MAG221	141004_bin.116	90.11	1.92	Near complete	50	2392775	77378	Bacteria	Bacteroidota	Bacteroidia	Bacteroidales	Bacteroidaceae	UBA1179	UBA1179 sp900318995	No	-	-	3	0	7	25	82	25	0	0	0
MAG222	141004_bin.12	96.28	0.73	Near complete	86	2430014	41165	Bacteria	Firmicutes_A	Clostridia	Saccharofermentanales	Saccharofermentanaceae	Saccharofermentans	Saccharofermentans sp902775565	No	-	HM	0	0	4	1	39	17	0	0	0
MAG223	141004_bin.121	92.69	4.19	Near complete	323	3346324	14205	Bacteria	Firmicutes_A	Clostridia	Oscillospirales	Ruminococcaceae	Firm-04	Firm-04 sp017523995	No	-	-	0	0	54	36	92	12	11	0	0
MAG224	141004_bin.123	90.62	0.48	Near complete	158	1953813	18624	Bacteria	Firmicutes_A	Clostridia	Lachnospirales	Lachnospiraceae	NK4A144	NK4A144 sp003488445	No	-	-	0	0	2	1	28	38	0	0	0
MAG225	141004_bin.16_sub	89.83	2.61	Midium-quality	334	2507673	10149	Bacteria	Firmicutes_A	Clostridia	Lachnospirales	Lachnospiraceae	UBA2868	UBA2868 sp002350465	No	-	-	0	0	1	2	35	34	0	0	0
MAG226	141004_bin.2	93.74	0.67	Near complete	88	1573821	25789	Bacteria	Firmicutes_A	Clostridia	Oscillospirales	Oscillospiraceae	ER4	ER4 sp900317525	No	-	-	0	0	1	4	6	8	0	0	0
MAG227	141004_bin.28	85.51	0.04	Midium-quality	242	2114359	11461	Bacteria	Firmicutes_A	Clostridia	Peptostreptococcales	Anaerovoracaceae	Copromorpha		Yes	HW	-	0	1	3	3	13	8	1	0	0
MAG228	141004_bin.33	67.2	2.06	Midium-quality	358	1824078	5697	Bacteria	Verrucomicrobiota	Lentisphaeria	Victivallales	UBA1829	UBA1732	UBA1732 sp017524965	Yes	-	-	0	0	2	11	53	27	0	0	0
MAG229	141004_bin.35	97.32	2.06	Near complete	192	1972747	15024	Bacteria	Proteobacteria	Gammaproteobacteria	Enterobacterales	Succinivibrionaceae	Succinivibrio	Succinivibrio sp900316175	No	-	-	0	0	2	3	16	15	0	0	0
MAG230	141004_bin.36_sub	85.75	1.08	Midium-quality	113	2280053	37314	Bacteria	Bacteroidota	Bacteroidia	Bacteroidales	P3	UBA1217	UBA1217 sp017522065	Yes	-	-	0	0	0	4	16	34	0	0	0
MAG231	141004_bin.38	97.78	3.09	Near complete	95	2620551	45834	Bacteria	Firmicutes_C	Negativicutes	Acidaminococcales	Acidaminococcaceae	Succiniclasticum	Succiniclasticum sp900315925	No	HW	LM	0	3	1	8	10	23	0	0	0
MAG232	141004_bin.49	88.2	0.56	Midium-quality	29	1027536	58715	Bacteria	Firmicutes	Bacilli	RF39	UBA660	RUG13160		Yes	-	-	0	0	2	2	2	14	0	0	0
MAG233	141004_bin.5	80.81	1.09	Midium-quality	338	1971367	6549	Bacteria	Firmicutes_A	Clostridia	Lachnospirales	Lachnospiraceae	NK4A144	NK4A144 sp017475845	Yes	-	-	0	0	1	3	16	37	1	0	0
MAG234	141004_bin.52	93.35	2.17	Near complete	91	2937580	46000	Bacteria	Bacteroidota	Bacteroidia	Bacteroidales	Bacteroidaceae	UBA4372	UBA4372 sp900320565	No	-	-	1	0	21	7	116	30	0	0	0
MAG235	141004_bin.54	92.59	0.56	Near complete	64	2766309	77602	Bacteria	Bacteroidota	Bacteroidia	Bacteroidales	Bacteroidaceae	Prevotella	Prevotella sp900314755	No	-	-	11	0	6	24	103	31	7	0	0
MAG236	141004_bin.63_sub	90.11	0.5	Near complete	233	3086644	16674	Bacteria	Bacteroidota	Bacteroidia	Bacteroidales	Muribaculaceae	Sodaliphilus	Sodaliphilus sp002353885	No	-	-	11	0	1	13	62	34	0	0	0
MAG237	141004_bin.69	94.13	2.15	Near complete	38	2211821	115551	Bacteria	Bacteroidota	Bacteroidia	Bacteroidales	P3	UBA1711	UBA1711 sp900317285	No	-	-	0	0	1	3	16	32	0	0	0
MAG238	141004_bin.7	88.51	1.01	Midium-quality	266	2489963	13060	Bacteria	Firmicutes_A	Clostridia	Lachnospirales	Lachnospiraceae	Eubacterium_Q	Eubacterium_Q sp002349225	No	-	-	0	0	7	1	40	12	0	0	0
MAG239	141004_bin.72	94.6	0.95	Near complete	49	2560715	115258	Bacteria	Bacteroidota	Bacteroidia	Bacteroidales	UBA932	Cryptobacteroides	Cryptobacteroides sp900317065	No	-	-	18	0	3	11	115	14	4	0	0
MAG240	141004_bin.85	96.87	0.89	Near complete	108	3706778	56461	Bacteria	Firmicutes_A	Clostridia	Oscillospirales	Acutalibacteraceae	RUG806	RUG806 sp902788995	Yes	-	-	0	0	7	11	148	25	2	0	0
MAG241	141004_bin.9	87.76	0.56	Midium-quality	169	2354842	18555	Bacteria	Bacteroidota	Bacteroidia	Bacteroidales	Bacteroidaceae	UBA6382	UBA6382 sp902788275	No	-	-	1	0	3	6	52	28	0	0	0
MAG242	141004_bin.94	93.26	5.62	Midium-quality	116	1415733	19097	Bacteria	Firmicutes	Bacilli	RFN20	CAG-826	UBA2450		No	LW	HM	0	0	6	3	20	13	0	0	0
MAG243	141004_output.003_sub	66.18	2.07	Midium-quality	409	2527839	11961	Bacteria	Bacteroidota	Bacteroidia	Bacteroidales	Bacteroidaceae	Prevotella		Yes	HW	-	9	0	1	15	64	29	11	0	0
MAG244	141004_output.004	64.49	1.03	Midium-quality	337	2320687	14572	Bacteria	Firmicutes_A	Clostridia	Oscillospirales	Oscillospiraceae	Limivicinus		Yes	HW	LM	0	1	1	5	23	16	0	0	0
MAG245	141004_output.008_sub	61.44	8.62	Midium-quality	238	1425872	13636	Bacteria	Bacteroidota	Bacteroidia	Bacteroidales	Bacteroidaceae	Prevotella	Prevotella sp900315525	No	HW	LM	6	0	3	16	55	13	3	0	0
MAG246	141004_output.029_sub	93.44	0.67	Near complete	415	1862789	6206	Bacteria	Firmicutes_A	Clostridia	Oscillospirales	Acutalibacteraceae	Ruminococcus_E	Ruminococcus_E sp900319655	No	HW	-	0	0	6	2	32	12	0	0	0
MAG247	141004_output.032	92.64	1.26	Near complete	114	2865854	52277	Bacteria	Bacteroidota	Bacteroidia	Bacteroidales	Muribaculaceae	Sodaliphilus	Sodaliphilus sp900316835	No	HW	LM	6	0	0	11	31	37	0	0	0
MAG248	141007_107_sub	56.35	3.5	Midium-quality	709	1212200	1736	Bacteria	Firmicutes_C	Negativicutes	Selenomonadales	Selenomonadaceae	RUG12372	RUG12372 sp017939945	No	-	-	0	0	0	6	6	18	0	0	0
MAG249	141007_129	85.75	3.56	Midium-quality	559	1818295	3742	Bacteria	Firmicutes_C	Negativicutes	Selenomonadales	Selenomonadaceae	Schwartzia	Schwartzia succinivorans	No	HW	-	0	0	1	7	10	25	0	0	0
MAG250	141007_36	67.81	2.44	Midium-quality	546	2167676	4797	Bacteria	Bacteroidota	Bacteroidia	Bacteroidales	F082	Limimorpha	Limimorpha sp902786745	No	-	-	0	0	2	6	30	20	0	0	0
MAG251	141007_58	76.36	1.97	Midium-quality	732	2124624	3472	Bacteria	Bacteroidota	Bacteroidia	Bacteroidales	Muribaculaceae	Sodaliphilus	Sodaliphilus sp900316835	No	HW	-	2	0	1	7	25	28	0	0	0
MAG252	141007_67_sub	71.98	4.66	Midium-quality	727	1707109	2617	Bacteria	Actinobacteriota	Coriobacteriia	Coriobacteriales	Atopobiaceae	RUG721	RUG721 sp900321745	No	HW	-	0	0	5	4	21	10	0	0	0
MAG253	141007_7_sub	79.49	8.74	Midium-quality	330	1875842	7257	Bacteria	Bacteroidota	Bacteroidia	Bacteroidales	UBA932	Cryptobacteroides	Cryptobacteroides sp902794615	No	-	-	8	0	3	12	80	26	0	0	0
MAG254	141007_92	73.77	2.95	Midium-quality	336	1225729	4503	Bacteria	Firmicutes_A	Clostridia	Lachnospirales	Lachnospiraceae	Eubacterium_G		No	-	-	0	0	3	0	24	22	0	0	0
MAG255	141007_96	98.51	4.78	Near complete	222	2961203	20435	Bacteria	Bacteroidota	Bacteroidia	Bacteroidales	Muribaculaceae	Sodaliphilus	Sodaliphilus sp902776835	No	-	-	7	0	0	13	44	34	0	0	0
MAG256	141007_bin.26_sub	88.33	0.72	Midium-quality	207	1755159	11696	Bacteria	Bacteroidota	Bacteroidia	Bacteroidales	P3	Phil12	Phil12 sp900314725	No	HW	-	0	0	0	5	12	26	0	0	0
MAG257	141007_bin.56	65.71	0	Midium-quality	182	1293369	8759	Archaea	Methanobacteriota	Methanobacteria	Methanobacteriales	Methanobacteriaceae	Methanobrevibacter	Methanobrevibacter sp900314635	No	HW	-	0	0	0	0	1	8	0	0	0
MAG258	141007_bin.59	84.73	4.53	Midium-quality	604	3450858	6515	Bacteria	Verrucomicrobiota	Kiritimatiellae	RFP12	UBA1067	RUG572	RUG572 sp017459225	No	HW	-	0	0	21	24	186	29	5	0	0
MAG259	141007_bin.63	87.38	0	Midium-quality	162	1739188	16617	Bacteria	Firmicutes	Bacilli	Erysipelotrichales	Erysipelotrichaceae	RUG14871	RUG14871 sp902803495	No	HW	-	0	0	2	16	36	17	0	0	0
MAG260	141007_output.004	87.76	2.17	Midium-quality	643	2017857	3942	Bacteria	Firmicutes_C	Negativicutes	Acidaminococcales	Acidaminococcaceae	Succiniclasticum	Succiniclasticum sp900315925	No	-	-	0	2	1	5	12	18	0	0	0
MAG261	141007_output.030	62.61	4.84	Midium-quality	1123	2643487	2704	Bacteria	Verrucomicrobiota	Kiritimatiellae	RFP12	UBA3636	UBA3636		No	HW	-	0	1	2	11	88	33	0	0	0
MAG262	141008_0	87.36	2.48	Midium-quality	414	2203286	6952	Bacteria	Firmicutes_A	Clostridia	Lachnospirales	Lachnospiraceae	Clostridium_R	Clostridium_R sp003445895	No	HW	-	0	1	3	6	17	13	0	0	0
MAG263	141008_103_sub	87.68	0.66	Midium-quality	358	2857925	10337	Bacteria	Bacteroidota	Bacteroidia	Bacteroidales	F082	Limimorpha	Limimorpha sp902799345	No	-	-	0	0	5	7	31	34	0	0	0
MAG264	141008_108_sub	83.36	3.84	Midium-quality	488	2490649	6419	Bacteria	Bacteroidota	Bacteroidia	Bacteroidales	Muribaculaceae	Sodaliphilus	Sodaliphilus sp900318065	No	-	-	4	0	2	12	35	34	0	0	0
MAG265	141008_123_sub	79.06	1.77	Midium-quality	397	1652454	5113	Bacteria	Bacteroidota	Bacteroidia	Bacteroidales	UBA932	Cryptobacteroides	Cryptobacteroides sp902794615	No	-	-	3	0	2	6	65	27	0	0	0
MAG266	141008_144_sub	97.99	0.67	Near complete	252	2087641	14334	Bacteria	Firmicutes_A	Clostridia	Oscillospirales	Acutalibacteraceae	RUG420	RUG420 sp900317085	No	HW	-	0	0	1	4	21	16	0	0	0
MAG267	141008_156	90.05	0.69	Near complete	288	2249606	15638	Bacteria	Bacteroidota	Bacteroidia	Bacteroidales	P3	UBA1711	UBA1711 sp900316235	No	-	-	0	0	0	3	13	28	1	0	0
MAG268	141008_16	79.97	1.9	Midium-quality	662	1925240	3349	Bacteria	Firmicutes_C	Negativicutes	Selenomonadales	Selenomonadaceae	UBA3796	UBA3796 sp902801565	No	HW	-	0	2	2	5	20	21	0	0	0
MAG269	141008_40	91.03	3.05	Near complete	192	2709663	23534	Bacteria	Bacteroidota	Bacteroidia	Bacteroidales	Muribaculaceae	Sodaliphilus		Yes	HW	-	5	0	1	10	37	31	0	0	0
MAG270	141008_58_sub	90.46	2.78	Near complete	177	2307681	26844	Bacteria	Bacteroidota	Bacteroidia	Bacteroidales	Bacteroidaceae	Prevotella	Prevotella sp900315775	No	-	-	4	0	5	10	36	32	10	0	0
MAG271	141008_bin.20	88.58	0.17	Midium-quality	147	2481043	30434	Bacteria	Firmicutes_A	Clostridia	Oscillospirales	Oscillospiraceae	Limivicinus		Yes	HW	-	0	1	2	6	37	24	0	0	0
MAG272	141008_bin.27	97.6	1.6	Near complete	282	2789637	15662	Archaea	Methanobacteriota	Methanobacteria	Methanobacteriales	Methanobacteriaceae	Methanobrevibacter_A	Methanobrevibacter_A sp900319535	No	HW	-	0	1	0	2	4	38	0	0	0
MAG273	141008_bin.55_sub	77.17	1.06	Midium-quality	310	2213345	8798	Bacteria	Bacteroidota	Bacteroidia	Bacteroidales	Muribaculaceae	Sodaliphilus		No	-	-	3	0	0	10	30	31	1	0	0
MAG274	141008_bin.66_sub	82.93	1.67	Midium-quality	292	2517320	11141	Bacteria	Bacteroidota	Bacteroidia	Bacteroidales	Bacteroidaceae	Prevotella	Prevotella sp900318795	No	HW	-	12	0	5	15	110	26	8	0	0
MAG275	141008_bin.88	99.15	0.71	Near complete	142	2846149	26515	Bacteria	Firmicutes_A	Clostridia	Saccharofermentanales	Saccharofermentanaceae	Firm-16	Firm-16 sp902802325	Yes	HW	LM	0	0	3	8	41	18	1	0	0
MAG276	141008_output.001_sub	87.97	2.06	Midium-quality	615	2883973	8658	Bacteria	Bacteroidota	Bacteroidia	Bacteroidales	Bacteroidaceae	Prevotella	Prevotella sp900316645	No	-	-	1	0	5	17	75	25	0	0	0
MAG277	141008_output.002	92.2	2.4	Near complete	605	2408540	6176	Bacteria	Firmicutes_C	Negativicutes	Acidaminococcales	Acidaminococcaceae	Succiniclasticum	Succiniclasticum sp900315925	No	HW	-	0	3	1	8	8	17	0	0	0
MAG278	141009_106_sub	66.06	4.83	Midium-quality	858	1896832	2469	Bacteria	Bacteroidota	Bacteroidia	Bacteroidales	Bacteroidaceae	UBA1179	UBA1179 sp902763885	No	-	-	0	0	6	16	64	23	0	0	0
MAG279	141009_112	90.02	2.79	Near complete	279	2064735	10768	Bacteria	Firmicutes	Bacilli	Erysipelotrichales	Erysipelotrichaceae	UBA636		Yes	-	-	0	0	0	14	38	29	0	0	0
MAG280	141009_125_sub	83.99	2.33	Midium-quality	280	1924392	8859	Bacteria	Bacteroidota	Bacteroidia	Bacteroidales	UBA932	Cryptobacteroides	Cryptobacteroides sp900317925	No	-	-	5	0	5	9	56	20	1	0	0
MAG281	141009_126	91.94	2.41	Near complete	263	2661409	15539	Bacteria	Bacteroidota	Bacteroidia	Bacteroidales	Paludibacteraceae	RF16	RF16 sp900316005	No	-	-	4	0	2	6	29	43	0	0	0
MAG282	141009_128_sub	81.68	5.15	Midium-quality	122	2573183	46725	Bacteria	Firmicutes_B	Dehalobacteriia	UBA4068	UBA4068	RGIG3155		Yes	-	-	0	1	2	4	9	8	0	2	1
MAG283	141009_130	93.25	1.6	Near complete	459	2933518	8133	Archaea	Methanobacteriota	Methanobacteria	Methanobacteriales	Methanobacteriaceae	Methanobrevibacter_A	Methanobrevibacter_A sp900314695	No	HW	-	0	1	0	3	3	29	0	0	0
MAG284	141009_3_sub	85.9	9.37	Midium-quality	290	2948834	13416	Bacteria	Bacteroidota	Bacteroidia	Bacteroidales	UBA932	Cryptobacteroides	Cryptobacteroides sp902766985	No	-	-	8	0	6	6	121	16	1	0	0
MAG285	141009_32	94.59	2.7	Near complete	71	3018298	72006	Bacteria	Verrucomicrobiota	Verrucomicrobiae	Pedosphaerales	UBA1412	UBA1412	UBA1412 sp002308515	Yes	LW	HM	0	2	12	12	91	35	2	0	0
MAG286	141009_38	53.37	3.34	Midium-quality	727	1220584	1708	Bacteria	Actinobacteriota	Coriobacteriia	Coriobacteriales	Atopobiaceae	RUG721		Yes	-	-	0	0	3	5	28	12	0	0	0
MAG287	141009_47	95.75	1.34	Near complete	142	3713505	45256	Bacteria	Firmicutes_A	Clostridia	Oscillospirales	Acutalibacteraceae	RUG806	RUG806 sp902780565	Yes	HW	-	0	0	7	6	104	9	1	0	0
MAG288	141009_52	69.4	1.5	Midium-quality	628	1468986	2696	Bacteria	Firmicutes_A	Clostridia	Lachnospirales	Lachnospiraceae	RUG191		Yes	-	-	0	0	1	5	17	27	0	0	0
MAG289	141009_61_sub	95.1	3.73	Near complete	246	6293911	43158	Bacteria	Firmicutes_A	Clostridia	Christensenellales	CAG-74	Ventricola	Ventricola sp017458865	Yes	-	-	0	1	5	23	111	51	4	0	0
MAG290	141009_8	90.3	2.15	Near complete	388	2180931	8102	Bacteria	Bacteroidota	Bacteroidia	Bacteroidales	F082	Limimorpha	Limimorpha sp902774295	No	-	-	0	0	0	5	29	23	1	0	0
MAG291	141009_87	98.33	0	Near complete	45	1525962	65092	Bacteria	Actinobacteriota	Actinomycetia	Actinomycetales	Bifidobacteriaceae	RUG039	RUG039 sp900314875	No	-	-	0	0	4	1	11	23	0	0	0
MAG292	141009_88	95.22	6.27	Midium-quality	779	3569941	6567	Bacteria	Firmicutes_C	Negativicutes	Acidaminococcales	Acidaminococcaceae	Succiniclasticum	Succiniclasticum sp900315925	No	HW	-	0	3	1	10	9	36	0	0	0
MAG293	141009_90	94.1	2.3	Near complete	174	2405562	21500	Bacteria	Firmicutes_A	Clostridia	Oscillospirales	Acutalibacteraceae	RUG420		No	-	-	0	0	1	2	25	8	0	0	0
MAG294	141009_99	95.91	6.26	Midium-quality	407	2210658	7481	Bacteria	Firmicutes_A	Clostridia	Oscillospirales	Acutalibacteraceae	Ruminococcus_E		Yes	LW	HM	0	0	6	4	30	21	0	0	0
MAG295	141009_bin.28	82.06	0.38	Midium-quality	209	2105587	13227	Bacteria	Bacteroidota	Bacteroidia	Bacteroidales	Bacteroidaceae	UBA4334	UBA4334 sp902774005	No	-	HM	4	0	4	11	68	26	12	0	0
MAG296	141009_bin.37	100	0	Near complete	142	2703483	28876	Bacteria	Synergistota	Synergistia	Synergistales	Aminobacteriaceae	Fretibacterium	Fretibacterium sp016280565	Yes	-	-	0	0	1	8	9	24	0	0	0
MAG297	141009_bin.41	96.31	2.8	Near complete	140	2291289	22590	Bacteria	Firmicutes_A	Clostridia	Oscillospirales	Oscillospiraceae	Evtepia		Yes	-	-	0	1	2	0	10	15	0	2	2
MAG298	141009_bin.44	93.48	0	Near complete	14	2030765	394281	Bacteria	Bacteroidota	Bacteroidia	Bacteroidales	UBA932	Egerieousia	Egerieousia sp002309115	No	-	-	3	0	1	12	17	15	0	0	0
MAG299	141009_bin.64	93.93	2.53	Near complete	559	5749281	18087	Bacteria	Firmicutes_A	Clostridia	Lachnospirales	Lachnospiraceae	UBA1066		Yes	-	-	0	0	2	9	60	49	0	1	0
MAG300	141009_bin.65	91.95	1.15	Near complete	326	4260376	18489	Bacteria	Planctomycetota	Planctomycetia	Pirellulales	Thermoguttaceae	RUG11551	RUG11551 sp902770245	No	-	-	0	0	16	14	87	33	5	0	0
MAG301	141009_bin.72	93.93	0.63	Near complete	37	1670128	81222	Bacteria	Firmicutes_A	Clostridia	Lachnospirales	Lachnospiraceae	RUG842		Yes	-	-	0	0	0	3	8	19	1	0	0
MAG302	141009_bin.79	93.26	1.17	Near complete	41	1264971	59598	Bacteria	Firmicutes	Bacilli	RFN20	CAG-826	UBA3207		Yes	LW	-	0	0	0	1	12	21	0	0	0
MAG303	141009_output.002_sub	93.54	2.16	Near complete	266	3760049	54895	Bacteria	Bacteroidota	Bacteroidia	Bacteroidales	Bacteroidaceae	Prevotella	Prevotella sp900318795	No	HW	-	13	0	6	31	133	31	9	0	0
MAG304	141009_output.023_sub	93.85	0.89	Near complete	173	3174720	39446	Bacteria	Bacteroidota	Bacteroidia	Bacteroidales	UBA932	Cryptobacteroides	Cryptobacteroides sp900313275	No	-	-	13	0	14	19	181	55	5	0	0
MAG305	141009_output.031_sub	72.71	8.57	Midium-quality	295	2126657	11982	Bacteria	Firmicutes_A	Clostridia	Saccharofermentanales	Saccharofermentanaceae	Saccharofermentans	Saccharofermentans sp015069205	No	-	-	0	0	3	2	34	17	0	0	0
MAG306	141009_output.071_sub	73.48	7.41	Midium-quality	815	1815380	2472	Bacteria	Firmicutes_C	Negativicutes	Selenomonadales	Selenomonadaceae	UBA3796	UBA3796 sp902801565	No	-	-	0	1	1	8	24	18	0	0	0
MAG307	141010_111	83.06	1.18	Midium-quality	467	2655777	7827	Bacteria	Bacteroidota	Bacteroidia	Bacteroidales	F082	Limimorpha	Limimorpha sp902799345	No	-	-	1	0	4	6	33	28	0	0	0
MAG308	141010_119_sub	88.72	0.37	Midium-quality	347	1956979	7176	Bacteria	Bacteroidota	Bacteroidia	Bacteroidales	Bacteroidaceae	Prevotella	Prevotella sp900314915	No	-	-	3	0	1	5	36	22	0	0	0
MAG309	141010_17	93.1	8.58	Midium-quality	418	2238939	7382	Bacteria	Bacteroidota	Bacteroidia	Bacteroidales	Paludibacteraceae	RF16	RF16 sp900316005	No	-	-	1	0	1	8	27	35	0	0	0
MAG310	141010_19	93.34	5.64	Midium-quality	735	2687958	4956	Bacteria	Firmicutes_C	Negativicutes	Acidaminococcales	Acidaminococcaceae	Succiniclasticum	Succiniclasticum sp900315925	No	-	-	0	2	2	8	13	21	0	0	0
MAG311	141010_29	96.51	1.27	Near complete	124	2603721	51126	Bacteria	Bacteroidota	Bacteroidia	Bacteroidales	P3	UBA1711	UBA1711 sp900317285	No	-	-	1	0	0	7	16	30	0	0	0
MAG312	141010_81_sub	84.92	7.15	Midium-quality	791	4106728	6297	Bacteria	Bacteroidota	Bacteroidia	Bacteroidales	UBA932	Cryptobacteroides	Cryptobacteroides sp900318955	No	-	-	22	0	6	11	70	38	3	0	0
MAG313	141010_85	86.96	1.28	Midium-quality	399	2777156	10081	Bacteria	Bacteroidota	Bacteroidia	Bacteroidales	Muribaculaceae	Sodaliphilus	Sodaliphilus sp017454355	Yes	-	-	7	0	1	9	34	36	0	0	0
MAG314	141010_88	52.49	2.35	Midium-quality	615	1060575	1721	Bacteria	Elusimicrobiota	Endomicrobia	Endomicrobiales	Endomicrobiaceae	RUG658		Yes	-	-	0	0	0	1	11	16	0	0	0
MAG315	141010_bin.19	74.92	2.68	Midium-quality	226	1394397	7303	Bacteria	Firmicutes_A	Clostridia	Oscillospirales	Oscillospiraceae	CAG-83	CAG-83 sp902765025	No	-	-	0	0	5	0	28	19	0	0	0
MAG316	141010_bin.34_sub	79.78	0.24	Midium-quality	212	1853480	11133	Bacteria	Bacteroidota	Bacteroidia	Bacteroidales	UBA932	Cryptobacteroides	Cryptobacteroides sp900317925	No	-	-	9	0	5	10	59	19	2	0	0
MAG317	141010_bin.39_sub	83.55	2.42	Midium-quality	255	2164310	10311	Bacteria	Bacteroidota	Bacteroidia	Bacteroidales	P3	UBA1217	UBA1217 sp017522065	No	-	-	0	0	0	4	15	20	0	0	0
MAG318	141010_bin.48	92.38	0.54	Near complete	129	1889463	27362	Bacteria	Bacteroidota	Bacteroidia	Bacteroidales	Paludibacteraceae	Enterocola	Enterocola sp900316995	No	-	-	1	0	2	5	22	26	0	0	0
MAG319	141010_bin.64	87.14	1.57	Midium-quality	369	2162924	6586	Bacteria	Firmicutes_A	Clostridia	Oscillospirales	Oscillospiraceae	UBA2922	UBA2922 sp905236515	No	HW	-	0	1	1	2	13	19	0	2	0
MAG320	161001_28	97.04	0	Near complete	30	2613296	228430	Bacteria	Bacteroidota	Bacteroidia	Bacteroidales	F082	Limimorpha	Limimorpha sp017645275	No	-	-	0	0	3	4	28	33	0	0	0
MAG321	161001_50_sub	55.26	3.55	Midium-quality	463	1257812	2631	Bacteria	Firmicutes_A	Clostridia	Peptostreptococcales	Anaerovoracaceae	RUG754	RUG754 sp900315895	No	-	-	0	0	1	1	6	5	0	0	0
MAG322	161001_bin.1	89.93	2.65	Midium-quality	275	2175287	9773	Bacteria	Bacteroidota	Bacteroidia	Bacteroidales	UBA932	Cryptobacteroides	Cryptobacteroides sp900317925	No	-	-	8	0	3	10	70	24	2	0	0
MAG323	161001_bin.15	90.98	2.12	Near complete	252	2081747	9821	Bacteria	Firmicutes_C	Negativicutes	Acidaminococcales	Acidaminococcaceae	Succiniclasticum	Succiniclasticum sp900315925	No	-	-	0	2	1	6	11	21	0	0	0
MAG324	161001_bin.23	86.27	0.65	Midium-quality	200	2064401	16128	Bacteria	Bacteroidota	Bacteroidia	Bacteroidales	Bacteroidaceae	Prevotella	Prevotella sp900321425	No	-	-	6	0	3	10	49	34	4	0	0
MAG325	161001_bin.29	97.76	0.34	Near complete	63	2335975	61662	Bacteria	Firmicutes_A	Clostridia	Oscillospirales	Acutalibacteraceae	Ruminococcus_E		Yes	-	-	0	0	5	6	30	24	0	0	0
MAG326	161001_bin.32	76.56	2.81	Midium-quality	443	2509028	6577	Bacteria	Firmicutes_A	Clostridia	Oscillospirales	Oscillospiraceae	Faecousia		Yes	LW	HM	0	0	1	8	27	18	0	0	0
MAG327	161001_bin.35	77.42	2.91	Midium-quality	426	2287231	6011	Bacteria	Firmicutes_A	Clostridia	Lachnospirales	Lachnospiraceae	AC2028	AC2028 sp902761225	No	-	-	0	0	5	9	62	22	0	0	0
MAG328	161001_bin.8	91.47	2.27	Near complete	308	2405790	9603	Bacteria	Firmicutes_A	Clostridia	Saccharofermentanales	Saccharofermentanaceae	Firm-16	Firm-16 sp017519205	No	LW	HM	0	0	3	5	39	18	1	0	0
MAG329	161001_output.001	90.05	1.7	Near complete	322	2218078	12062	Bacteria	Bacteroidota	Bacteroidia	Bacteroidales	Paludibacteraceae	RF16	RF16 sp900318245	No	HW	-	3	0	1	10	31	35	4	0	0
MAG330	161001_output.002	88.65	1.67	Midium-quality	363	2397231	12491	Bacteria	Bacteroidota	Bacteroidia	Bacteroidales	UBA932	Cryptobacteroides	Cryptobacteroides sp002354005	No	-	-	15	0	0	11	61	19	2	0	0
MAG331	161001_output.007	81.17	4.03	Midium-quality	176	3380908	46082	Bacteria	Bacteroidota	Bacteroidia	Bacteroidales	Bacteroidaceae	Prevotella		Yes	HW	-	9	0	10	30	125	25	9	0	0
MAG332	161001_output.008	84.14	1.34	Midium-quality	396	2319975	9901	Bacteria	Bacteroidota	Bacteroidia	Bacteroidales	Paludibacteraceae	RF16	RF16 sp900317745	No	HW	-	9	0	5	11	53	27	4	0	0
MAG333	161001_output.009_sub	88.01	5.24	Midium-quality	584	2922904	11804	Bacteria	Bacteroidota	Bacteroidia	Bacteroidales	UBA932	Cryptobacteroides	Cryptobacteroides sp900318445	No	-	-	26	0	2	17	118	19	2	0	0
MAG334	161004_110	93.82	1.66	Near complete	302	2034904	9006	Bacteria	Bacteroidota	Bacteroidia	Bacteroidales	Paludibacteraceae	RF16		Yes	-	-	9	0	6	7	39	27	0	0	0
MAG335	161004_135	75.31	1.83	Midium-quality	1258	3919771	3812	Bacteria	Planctomycetota	Planctomycetia	Pirellulales	Thermoguttaceae	RUG369	RUG369 sp902803085	No	-	-	0	0	14	19	87	16	3	0	0
MAG336	161004_144	62.57	7.52	Midium-quality	1131	2186377	2022	Bacteria	Verrucomicrobiota	Kiritimatiellae	RFP12	UBA1067	UBA1067		Yes	-	-	0	0	6	18	100	18	2	0	0
MAG337	161004_145	72.43	3.26	Midium-quality	529	1312425	2807	Bacteria	Firmicutes_A	Clostridia	Oscillospirales	Acutalibacteraceae	RUG11462	RUG11462 sp902781345	No	-	-	0	1	1	8	50	11	0	0	1
MAG338	161004_194	84.33	2.82	Midium-quality	490	1427273	3311	Bacteria	Firmicutes	Bacilli	Lactobacillales	Streptococcaceae	Streptococcus	Streptococcus infantarius	No	-	-	0	0	10	3	28	9	1	0	0
MAG339	161004_20	53.87	0.73	Midium-quality	714	1330824	1957	Bacteria	Firmicutes_A	Clostridia	Oscillospirales	Acutalibacteraceae	RUG714	RUG714 sp902794945	No	HW	-	0	0	2	3	18	10	0	0	1
MAG340	161004_77	90.03	8.61	Midium-quality	384	3014981	13031	Bacteria	Bacteroidota	Bacteroidia	Bacteroidales	Muribaculaceae	Sodaliphilus	Sodaliphilus sp900318065	No	-	-	4	0	2	14	39	38	0	0	0
MAG341	161004_79_sub	83.85	1.53	Midium-quality	478	2300031	6564	Bacteria	Bacteroidota	Bacteroidia	Bacteroidales	Muribaculaceae	Sodaliphilus	Sodaliphilus sp017478265	No	HW	LM	4	0	1	13	33	35	0	0	0
MAG342	161004_87	93.01	2.14	Near complete	680	2589152	5085	Bacteria	Spirochaetota	Spirochaetia	Treponematales	Treponemataceae	Treponema_D	Treponema_D sp900316905	No	HW	-	0	0	3	1	42	21	0	0	0
MAG343	161004_96	71.63	0.62	Midium-quality	502	1818258	4165	Bacteria	Bacteroidota	Bacteroidia	Bacteroidales	Bacteroidaceae	Alloprevotella	Alloprevotella sp900321445	No	-	-	1	0	3	6	49	22	0	0	0
MAG344	161004_bin.105	94.32	1.3	Near complete	106	2971313	36390	Bacteria	Bacteroidota	Bacteroidia	Bacteroidales	Bacteroidaceae	UBA4334	UBA4334 sp902801475	No	-	-	4	0	11	24	103	51	2	0	0
MAG345	161004_bin.111	86.15	0.02	Midium-quality	215	2268159	15510	Bacteria	Firmicutes_A	Clostridia	Saccharofermentanales	Saccharofermentanaceae	Saccharofermentans	Saccharofermentans sp017940895	Yes	-	-	0	0	5	2	38	31	0	0	0
MAG346	161004_bin.123	85.01	0.93	Midium-quality	145	2534939	23448	Bacteria	Bacteroidota	Bacteroidia	Bacteroidales	Bacteroidaceae	Prevotella	Prevotella sp900318795	No	HW	-	9	0	6	20	113	25	9	0	0
MAG347	161004_bin.125	94.75	0	Near complete	125	1941020	20654	Bacteria	Firmicutes_A	Clostridia	Lachnospirales	Lachnospiraceae	UBA1066	UBA1066 sp900315305	No	HW	-	0	0	4	4	42	26	0	0	0
MAG348	161004_bin.134	85.82	1.68	Midium-quality	155	1912897	17507	Bacteria	Bacteroidota	Bacteroidia	Bacteroidales	Bacteroidaceae	Prevotella	Prevotella sp902761605	No	-	-	1	0	1	17	63	27	1	0	0
MAG349	161004_bin.138_sub	60.46	5.31	Midium-quality	897	4625936	5490	Bacteria	Firmicutes_A	Clostridia	Oscillospirales	Oscillospiraceae	Limivicinus		No	HW	-	0	0	0	3	30	41	0	0	0
MAG350	161004_bin.18	98.98	0	Near complete	37	2213744	116434	Bacteria	Actinobacteriota	Actinomycetia	Actinomycetales	Bifidobacteriaceae	Bifidobacterium	Bifidobacterium thermophilum	No	HW	-	0	0	9	3	27	23	0	0	0
MAG351	161004_bin.29	92.8	1.34	Near complete	144	2737532	25783	Bacteria	Firmicutes_A	Clostridia	Oscillospirales	Oscillospiraceae	Limivicinus	Limivicinus sp900316205	No	HW	-	0	0	6	11	58	22	0	0	0
MAG352	161004_bin.4	96.8	1.88	Near complete	180	3095756	26604	Bacteria	Firmicutes_A	Clostridia	Christensenellales	CAG-74	SFMI01	SFMI01 sp902781945	Yes	-	-	0	0	7	16	90	15	0	0	0
MAG353	161004_bin.5	91.51	0.63	Near complete	77	2925369	63750	Bacteria	Bacteroidota	Bacteroidia	Bacteroidales	Muribaculaceae	Sodaliphilus		Yes	HW	-	7	0	0	9	34	33	0	0	0
MAG354	161004_bin.64	70.93	1.36	Midium-quality	456	2189395	5007	Bacteria	Firmicutes_A	Clostridia	Oscillospirales	Ruminococcaceae	Firm-04		Yes	-	-	0	0	28	22	56	7	5	0	0
MAG355	161004_bin.67	85.03	2.03	Midium-quality	193	1864754	13476	Bacteria	Bacteroidota	Bacteroidia	Bacteroidales	UBA932	Cryptobacteroides	Cryptobacteroides sp900317925	No	-	-	6	0	5	8	61	18	2	0	0
MAG356	161004_bin.7	98.14	1	Near complete	89	2009360	46012	Bacteria	Actinobacteriota	Actinomycetia	Actinomycetales	Bifidobacteriaceae	Bifidobacterium	Bifidobacterium adolescentis	No	-	-	0	0	7	1	47	14	0	0	0
MAG357	161004_bin.74	91.98	2.48	Near complete	313	2523706	10125	Bacteria	Firmicutes_A	Clostridia	Saccharofermentanales	Saccharofermentanaceae	Saccharofermentans	Saccharofermentans sp902764825	No	-	-	0	0	2	3	40	21	0	0	0
MAG358	161004_output.007	92.51	1.7	Near complete	444	2208391	7316	Bacteria	Firmicutes_C	Negativicutes	Acidaminococcales	Acidaminococcaceae	Succiniclasticum	Succiniclasticum sp900315925	No	HW	-	1	3	1	6	8	19	0	0	0
MAG359	161004_output.010	93.02	0.71	Near complete	393	2024819	8246	Bacteria	Firmicutes_A	Clostridia	Oscillospirales	Acutalibacteraceae	Ruminococcus_E	Ruminococcus_E sp900319655	No	-	-	0	0	7	3	30	18	0	0	0
MAG360	161004_output.015	84.57	3.86	Midium-quality	786	2981012	4924	Bacteria	Verrucomicrobiota	Kiritimatiellae	RFP12	UBA3636	UBA3636		No	-	-	0	0	4	16	76	34	1	0	0
MAG361	161004_output.019	60.4	0.43	Midium-quality	184	985932	9829	Bacteria	Patescibacteria	Saccharimonadia	Saccharimonadales	Nanosyncoccaceae	UBA2834		Yes	HW	-	0	0	0	1	6	16	0	0	0
MAG362	161004_output.023	87.42	0.98	Midium-quality	401	1885318	6260	Bacteria	Firmicutes_A	Clostridia	Oscillospirales	Acutalibacteraceae	Ruminococcus_E	Ruminococcus_E sp900313895	No	HW	-	0	0	5	8	24	17	0	0	0
MAG363	161004_output.030_sub	82.39	5.16	Midium-quality	564	2192287	5414	Bacteria	Bacteroidota	Bacteroidia	Bacteroidales	Paludibacteraceae	RF16	RF16 sp900317745	No	HW	-	3	0	6	6	44	24	5	0	0
MAG364	161004_output.046	80.41	1.38	Midium-quality	436	1662732	5094	Bacteria	Firmicutes_A	Clostridia	Oscillospirales	Acutalibacteraceae	Ruminococcus_E	Ruminococcus_E sp902798755	No	HW	-	0	0	2	4	23	16	0	0	0
MAG365	161004_output.053_sub	64.8	8.91	Midium-quality	470	1704513	6524	Bacteria	Patescibacteria	Saccharimonadia	Saccharimonadales	Nanosyncoccaceae	Nanosyncoccus		Yes	HW	-	0	0	0	3	6	22	0	0	0
MAG366	161006_124	90.87	2.69	Near complete	485	2608851	7380	Bacteria	Firmicutes_C	Negativicutes	Acidaminococcales	Acidaminococcaceae	Succiniclasticum	Succiniclasticum sp900315925	No	HW	-	0	2	1	9	13	22	0	0	0
MAG367	161006_137	82.45	2.22	Midium-quality	520	1327156	3067	Bacteria	Firmicutes	Bacilli	Lactobacillales	Streptococcaceae	Streptococcus	Streptococcus infantarius	No	-	-	0	0	8	3	28	7	1	0	0
MAG368	161006_160	95.62	2.37	Near complete	271	1711257	11900	Bacteria	Firmicutes_A	Clostridia	Oscillospirales	Acutalibacteraceae	Ruminococcus_E	Ruminococcus_E sp900316555	No	HW	-	0	0	5	5	26	12	0	0	0
MAG369	161006_49	84.87	2.06	Midium-quality	646	1957337	3529	Bacteria	Firmicutes_C	Negativicutes	Selenomonadales	Selenomonadaceae	UBA3796	UBA3796 sp902801565	No	HW	-	0	2	2	8	15	23	0	0	0
MAG370	161006_97	96.99	0.18	Near complete	43	2775613	207429	Bacteria	Bacteroidota	Bacteroidia	Bacteroidales	F082	Limimorpha	Limimorpha sp017645275	No	LW	-	0	0	3	8	28	40	0	0	0
MAG371	161006_bin.17	86.24	0.71	Midium-quality	300	2083896	8252	Bacteria	Firmicutes_A	Clostridia	Saccharofermentanales	Saccharofermentanaceae	Saccharofermentans	Saccharofermentans sp902787975	No	-	-	0	0	5	3	37	17	0	0	0
MAG372	161006_bin.33	75.94	8.77	Midium-quality	323	2196287	8120	Bacteria	Bacteroidota	Bacteroidia	Bacteroidales	UBA932	Cryptobacteroides	Cryptobacteroides sp902794615	No	-	-	10	0	2	13	86	32	0	0	0
MAG373	161006_bin.66	89.07	0.81	Midium-quality	243	1773002	9077	Bacteria	Firmicutes_A	Clostridia	Christensenellales	CAG-138	RUG472	RUG472 sp902768995	No	-	-	0	0	3	8	26	10	0	0	0
MAG374	161006_output.001	98.4	3.02	Near complete	239	2494019	28170	Archaea	Methanobacteriota	Methanobacteria	Methanobacteriales	Methanobacteriaceae	Methanobrevibacter_A	Methanobrevibacter_A sp900314695	No	HW	-	0	1	0	2	2	21	0	0	0
MAG375	161007_146	93.55	1.08	Near complete	40	1695108	98251	Bacteria	Proteobacteria	Alphaproteobacteria	RF32	CAG-239	RUG410		Yes	-	-	0	0	2	3	8	30	0	0	0
MAG376	161007_147_sub	80.47	2.48	Midium-quality	492	1761232	4243	Bacteria	Bacteroidota	Bacteroidia	Bacteroidales	UBA932	Cryptobacteroides	Cryptobacteroides sp900317925	No	-	-	5	0	4	8	56	14	2	0	0
MAG377	161007_15_sub	94.63	2.24	Near complete	459	3818142	13547	Bacteria	Firmicutes_A	Clostridia	Oscillospirales	Oscillospiraceae	UBA2922	UBA2922 sp905236515	Yes	-	-	0	1	1	7	19	26	0	3	0
MAG378	161007_20	89.55	1.42	Midium-quality	385	2322455	7358	Bacteria	Firmicutes_A	Clostridia	Lachnospirales	Lachnospiraceae	Porcincola	Porcincola sp002371345	No	HW	-	0	0	1	3	25	21	0	0	0
MAG379	161007_41_sub	84.8	7.06	Midium-quality	501	2784078	7212	Bacteria	Bacteroidota	Bacteroidia	Bacteroidales	Muribaculaceae	Sodaliphilus	Sodaliphilus sp900318255	No	-	-	4	0	2	10	33	29	0	0	0
MAG380	161007_43	83.51	0.18	Midium-quality	478	1669944	4517	Bacteria	Bacteroidota	Bacteroidia	Bacteroidales	P3	Phil12	Phil12 sp900314725	No	-	-	0	0	0	4	16	23	0	0	0
MAG381	161007_55	91.17	1.84	Near complete	345	2066044	7604	Bacteria	Firmicutes_A	Clostridia	Lachnospirales	Lachnospiraceae	UBA1066	UBA1066 sp002350625	No	-	-	0	0	3	3	41	18	0	0	0
MAG382	161007_bin.73	87.17	0.84	Midium-quality	219	1741753	10318	Bacteria	Firmicutes_A	Clostridia	Oscillospirales	Acutalibacteraceae	Ruminococcus_E	Ruminococcus_E sp902793125	No	HW	-	0	0	5	5	33	12	0	0	0
MAG383	161007_bin.82	73.59	4.5	Midium-quality	530	2913688	6150	Bacteria	Verrucomicrobiota	Kiritimatiellae	RFP12	UBA1067	RUG572	RUG572 sp017459225	No	HW	-	0	0	19	20	157	19	4	0	0
MAG384	161007_output.001_sub	93.68	0.56	Near complete	411	3029093	17911	Bacteria	Bacteroidota	Bacteroidia	Bacteroidales	Bacteroidaceae	Prevotella	Prevotella sp900315525	No	HW	-	16	0	5	21	114	38	4	0	0
MAG385	161007_output.003_sub	86.3	5.45	Midium-quality	477	3052684	12957	Bacteria	Bacteroidota	Bacteroidia	Bacteroidales	Bacteroidaceae	Prevotella	Prevotella sp017940545	Yes	HW	LM	13	0	6	20	90	36	4	0	0
MAG386	161007_output.004	95.39	2.84	Near complete	470	2352990	8051	Bacteria	Firmicutes_C	Negativicutes	Acidaminococcales	Acidaminococcaceae	Succiniclasticum	Succiniclasticum sp900315925	No	HW	-	0	4	1	7	9	17	0	0	0
MAG387	161007_output.008	86.93	2.87	Midium-quality	444	2760836	10923	Bacteria	Proteobacteria	Gammaproteobacteria	Enterobacterales	Succinivibrionaceae	UBA2810	UBA2810 sp900317945	No	HW	-	0	0	1	6	16	17	0	0	0
MAG388	161007_output.010	92.26	1.07	Near complete	126	2944867	50537	Bacteria	Bacteroidota	Bacteroidia	Bacteroidales	Muribaculaceae	Sodaliphilus		Yes	HW	-	7	0	2	12	52	33	0	0	0
MAG389	161008_101	95.73	3.43	Near complete	459	2701440	11673	Bacteria	Actinobacteriota	Coriobacteriia	Coriobacteriales	Atopobiaceae	Parafannyhessea	Parafannyhessea umbonata	No	HW	-	0	0	16	7	24	29	0	0	0
MAG390	161008_104_sub	52.99	1.97	Midium-quality	444	1103158	2816	Bacteria	Firmicutes	Bacilli	Erysipelotrichales	Erysipelotrichaceae	RUG14871	RUG14871 sp902803495	No	HW	LM	0	0	3	12	29	11	0	0	0
MAG391	161008_113_sub	87.56	2.01	Midium-quality	957	4979136	6096	Bacteria	Firmicutes_A	Clostridia	Oscillospirales	Acutalibacteraceae	Ruminococcus_E	Ruminococcus_E sp900319655	No	HW	-	0	0	7	14	34	64	0	0	0
MAG392	161008_178_sub	81.38	2.74	Midium-quality	527	2670368	5994	Bacteria	Firmicutes_A	Clostridia	Lachnospirales	Lachnospiraceae	Oribacterium		Yes	HW	-	0	1	1	10	36	16	0	0	0
MAG393	161008_196_sub	88.55	2.79	Midium-quality	399	2687364	9182	Bacteria	Bacteroidota	Bacteroidia	Bacteroidales	Muribaculaceae	Sodaliphilus		No	HW	-	5	0	2	10	39	36	1	0	0
MAG394	161008_28_sub	85.21	2.11	Midium-quality	809	4344237	6785	Bacteria	Verrucomicrobiota	Kiritimatiellae	RFP12	UBA1067	RUG572	RUG572 sp017459225	Yes	HW	-	0	0	24	25	199	34	5	0	0
MAG395	161008_44_sub	63.97	8.15	Midium-quality	1234	2221144	1840	Bacteria	Firmicutes_C	Negativicutes	Selenomonadales	Selenomonadaceae	Selenomonas_A	Selenomonas_A ruminantium_K	No	HW	-	0	0	2	9	19	11	0	0	0
MAG396	161008_51	77.41	1.76	Midium-quality	504	1732415	4128	Bacteria	Firmicutes_A	Clostridia	Lachnospirales	Lachnospiraceae	RUG191	RUG191 sp900316395	No	-	-	0	0	1	3	20	29	0	0	0
MAG397	161008_81	90.85	1.36	Near complete	218	2583918	17384	Bacteria	Bacteroidota	Bacteroidia	Bacteroidales	Muribaculaceae	Sodaliphilus	Sodaliphilus sp017478265	No	HW	-	5	0	1	12	32	44	0	0	0
MAG398	161008_95	92.15	3.68	Near complete	397	1620420	5476	Bacteria	Firmicutes	Bacilli	Lactobacillales	Streptococcaceae	Streptococcus	Streptococcus infantarius	No	-	-	0	0	10	3	32	9	1	0	0
MAG399	161008_bin.109_sub	78.34	1.89	Midium-quality	252	1320275	6006	Bacteria	Firmicutes_A	Clostridia	Peptostreptococcales	Anaerovoracaceae	RUG13615	RUG13615 sp902790905	No	HW	-	0	0	0	0	2	1	1	0	0
MAG400	161008_bin.113	88.16	1.27	Midium-quality	295	2471720	11050	Bacteria	Firmicutes_A	Clostridia	Lachnospirales	Lachnospiraceae	UBA1066	UBA1066 sp902788035	No	-	-	0	0	10	7	45	29	0	0	0
MAG401	161008_bin.120	80.68	1.61	Midium-quality	296	2251304	9777	Bacteria	Bacteroidota	Bacteroidia	Bacteroidales	F082	Limimorpha	Limimorpha sp902799345	No	-	-	1	0	3	5	29	26	0	0	0
MAG402	161008_bin.21	83.36	1.48	Midium-quality	286	2074374	8780	Bacteria	Firmicutes_A	Clostridia	Lachnospirales	Lachnospiraceae	Stomatobaculum		Yes	-	-	0	1	1	5	10	17	1	0	0
MAG403	161008_bin.46_sub	81.75	7.49	Midium-quality	737	4547915	7292	Bacteria	Firmicutes_A	Clostridia	Oscillospirales	Oscillospiraceae	Limivicinus	Limivicinus sp902778665	No	HW	-	0	1	3	8	59	33	0	0	0
MAG404	161008_bin.52_sub	86.15	0.43	Midium-quality	214	1948863	11186	Bacteria	Bacteroidota	Bacteroidia	Bacteroidales	Bacteroidaceae	Prevotella	Prevotella sp900318625	No	-	-	4	0	2	5	36	32	0	0	0
MAG405	161008_bin.76	88.74	0.25	Midium-quality	223	1972487	11492	Bacteria	Firmicutes_A	Clostridia	Lachnospirales	Lachnospiraceae	RUG306	RUG306 sp902772635	No	-	-	0	0	3	5	30	29	0	0	0
MAG406	161008_output.017	89.51	5.48	Midium-quality	660	4190193	11916	Bacteria	Firmicutes_A	Clostridia	Christensenellales	CAG-74	Ventricola	Ventricola sp002395225	No	-	-	0	0	3	15	100	44	1	0	0
MAG407	161008_output.018_sub	83.28	7.55	Midium-quality	482	1908139	6092	Bacteria	Bacteroidota	Bacteroidia	Bacteroidales	Paludibacteraceae	RF16	RF16 sp900321605	No	HW	-	5	0	2	6	36	22	4	0	0
MAG408	161008_output.027	89.47	1.7	Midium-quality	625	2049708	4405	Bacteria	Firmicutes_C	Negativicutes	Acidaminococcales	Acidaminococcaceae	Succiniclasticum	Succiniclasticum sp900315925	No	-	-	1	2	1	8	10	18	0	0	0
MAG409	161008_output.046	91.51	7.99	Midium-quality	1046	2886068	3469	Bacteria	Firmicutes_C	Negativicutes	Selenomonadales	Selenomonadaceae	UBA3796	UBA3796 sp902801565	No	HW	-	1	2	2	8	24	56	0	0	0
MAG410	301001_101	98.28	0	Near complete	41	1706423	61471	Bacteria	Spirochaetota	Spirochaetia	CADAEX01	CADAEX01	CADAEX01	CADAEX01 sp902787125	Yes	LW	-	0	0	1	1	5	14	0	0	0
MAG411	301001_102	78.87	1.83	Midium-quality	355	1650049	6113	Bacteria	Bacteroidota	Bacteroidia	Bacteroidales	Bacteroidaceae	Prevotella	Prevotella sp900315775	No	-	-	2	0	5	10	41	27	10	0	0
MAG412	301001_120_sub	97.04	2.15	Near complete	37	2600312	152250	Bacteria	Bacteroidota	Bacteroidia	Bacteroidales	F082	Limimorpha	Limimorpha sp902774295	No	LW	-	0	0	0	6	29	32	1	0	0
MAG413	301001_156	96.61	0.81	Near complete	38	2356901	213708	Bacteria	Firmicutes_A	Clostridia	Christensenellales	CAG-138	UBA3792	UBA3792 sp902792295	Yes	LW	HM	0	0	2	4	18	13	0	0	0
MAG414	301001_175	91.73	2.21	Near complete	398	2360104	7773	Bacteria	Bacteroidota	Bacteroidia	Bacteroidales	Muribaculaceae	W0P31-042		No	LW	-	3	0	1	6	34	25	0	0	0
MAG415	301001_191	92.24	4.31	Near complete	443	2771489	9197	Bacteria	Spirochaetota	Spirochaetia	Treponematales	Treponemataceae	Treponema_D	Treponema_D sp017392945	No	-	-	0	0	3	0	38	25	0	0	0
MAG416	301001_200_sub	76.53	2.14	Midium-quality	499	1711792	4640	Bacteria	Firmicutes_A	Clostridia	Christensenellales	DTU072	CAG-1782		No	LW	-	0	0	1	3	15	14	0	0	0
MAG417	301001_29	74.56	1.23	Midium-quality	789	1915576	2672	Bacteria	Elusimicrobiota	Elusimicrobia	Elusimicrobiales	UBA9959	CACZRG01		No	LW	HM	0	0	1	6	17	25	0	0	0
MAG418	301001_4	84.65	3.36	Midium-quality	676	1868312	3110	Bacteria	Firmicutes_A	Clostridia	Christensenellales	CAG-138	UBA3857	UBA3857 sp017394835	No	LW	HM	0	0	2	5	15	14	0	0	0
MAG419	301001_63	95.28	0.94	High-quality	18	1566622	226078	Bacteria	Firmicutes	Bacilli	Erysipelotrichales	Erysipelotrichaceae	UBA1783		Yes	-	-	0	0	1	7	26	9	0	0	0
MAG420	301001_70_sub	96.06	4.15	Near complete	243	4029949	29044	Bacteria	Firmicutes_A	Clostridia	Oscillospirales	Acutalibacteraceae	UBA1081		No	LW	-	0	0	7	5	164	12	3	0	1
MAG421	301001_73	72.82	2.61	Midium-quality	1171	2600379	2409	Bacteria	Planctomycetota	Planctomycetia	Pirellulales	Thermoguttaceae	RUG695	RUG695 sp902797455	No	-	-	0	0	9	13	114	18	2	0	0
MAG422	301001_95	88.1	0.07	Midium-quality	1030	4022326	4903	Bacteria	Planctomycetota	Planctomycetia	Pirellulales	Thermoguttaceae	RUG11551		Yes	-	-	0	0	14	15	93	27	5	0	0
MAG423	301001_bin.120	91.04	1.11	Near complete	169	1965037	15283	Bacteria	Firmicutes_A	Clostridia	Lachnospirales	Lachnospiraceae	RUG191	RUG191 sp900316395	No	-	-	0	0	1	4	20	36	0	0	0
MAG424	301001_bin.123	70.71	4.16	Midium-quality	228	1446047	7107	Bacteria	Bacteroidota	Bacteroidia	Bacteroidales	UBA932	Egerieousia	Egerieousia sp002309115	No	LW	HM	2	0	1	12	20	11	0	0	0
MAG425	301001_bin.136	97.85	0.54	Near complete	101	2044851	29614	Bacteria	Bacteroidota	Bacteroidia	Bacteroidales	P3	Phil12	Phil12 sp900314725	No	-	-	0	0	0	6	16	27	0	0	0
MAG426	301001_bin.23	83.56	1.34	Midium-quality	265	1813317	8630	Bacteria	Firmicutes_A	Clostridia	Oscillospirales	Acutalibacteraceae	SIG575		No	-	-	0	0	1	4	34	19	1	0	0
MAG427	301001_bin.32	77.74	2.82	Midium-quality	256	1682810	7892	Bacteria	Firmicutes_A	Clostridia	Christensenellales	CAG-138	RUG472	RUG472 sp902768995	No	-	-	0	0	2	10	24	9	0	0	0
MAG428	301001_bin.35	77.54	1.63	Midium-quality	62	1916951	45884	Bacteria	Firmicutes_A	Clostridia	Saccharofermentanales	Saccharofermentanaceae	Saccharofermentans		Yes	LW	HM	0	0	4	2	33	17	0	0	0
MAG429	301001_bin.52	82.09	0.97	Midium-quality	221	1458643	7829	Bacteria	Firmicutes_A	Clostridia	Peptostreptococcales	Anaerovoracaceae	RUG754	RUG754 sp900315895	No	-	-	0	1	0	0	4	4	0	0	0
MAG430	301001_bin.55	93.67	1.75	Near complete	107	1501198	29051	Bacteria	Firmicutes	Bacilli	Erysipelotrichales	Erysipelotrichaceae	UBA636		Yes	LW	-	0	0	0	15	18	17	0	0	0
MAG431	301001_bin.59	91.67	1.9	Near complete	123	2136785	30892	Bacteria	Bacteroidota	Bacteroidia	Bacteroidales	UBA932	Cryptobacteroides	Cryptobacteroides sp900317925	No	LW	-	8	0	5	10	63	21	2	0	0
MAG432	301001_bin.67	97.75	0	High-quality	9	960863	243890	Bacteria	Firmicutes	Bacilli	RFN20	CAG-826	UBA3207		Yes	-	-	0	0	1	0	4	11	0	0	0
MAG433	301001_bin.71	77.13	3.8	Midium-quality	187	2143748	16749	Bacteria	Verrucomicrobiota	Kiritimatiellae	RFP12	UBA1067	UBA1067	UBA1067 sp002351765	No	-	-	0	0	4	10	60	37	2	0	0
MAG434	301001_bin.84	87.93	4.31	Midium-quality	225	1342573	6710	Bacteria	Firmicutes_A	Clostridia	Oscillospirales	Oscillospiraceae	CAG-83	CAG-83 sp902765025	No	-	-	0	0	4	0	23	17	0	0	0
MAG435	301001_bin.94	85.35	1.07	Midium-quality	84	2852639	53491	Bacteria	Bacteroidota	Bacteroidia	Bacteroidales	Muribaculaceae	Sodaliphilus	Sodaliphilus sp002396085	No	HW	-	8	0	2	10	65	38	0	0	0
MAG436	301001_bin.95_sub	80.48	5.91	Midium-quality	370	2541137	7955	Bacteria	Bacteroidota	Bacteroidia	Bacteroidales	WCHB1-69	F23-D06	F23-D06 sp900319925	No	-	HM	0	0	2	7	31	25	0	0	0
MAG437	301001_bin.99	88	2.52	Midium-quality	141	2112379	23129	Bacteria	Bacteroidota	Bacteroidia	Bacteroidales	UBA932	Egerieousia	Egerieousia sp900316795	No	-	-	2	0	0	13	18	25	0	0	0
MAG438	301001_output.005_sub	75.77	3.58	Midium-quality	122	2314285	88639	Bacteria	Firmicutes_A	Clostridia	Christensenellales	CAG-74	GCA-900199385		Yes	LW	-	0	0	2	9	42	22	0	0	0
MAG439	301001_output.024_sub	72.67	3.75	Midium-quality	576	4378736	15096	Bacteria	Verrucomicrobiota	Kiritimatiellae	RFP12	UBA1067	RUG572		Yes	-	-	0	1	10	41	295	27	12	0	0
MAG440	301001_output.040	89.27	2.88	Midium-quality	282	2229564	15521	Bacteria	Bacteroidota	Bacteroidia	Bacteroidales	UBA932	Cryptobacteroides	Cryptobacteroides sp902766985	No	-	-	5	0	7	9	122	12	1	0	0
MAG441	301006_116	88.29	1.27	Midium-quality	428	2553889	8604	Bacteria	Bacteroidota	Bacteroidia	Bacteroidales	Muribaculaceae	Sodaliphilus	Sodaliphilus sp900318065	No	-	-	3	0	2	13	33	28	0	0	0
MAG442	301006_139	94.97	2.48	Near complete	348	2713300	11014	Bacteria	Firmicutes_A	Clostridia	Oscillospirales	Acutalibacteraceae	UBA8612		No	-	-	0	0	4	4	118	28	2	0	1
MAG443	301006_144	90.03	5.28	Midium-quality	441	2026807	6091	Bacteria	Firmicutes_A	Clostridia	Christensenellales	CAG-138	RUG472	RUG472 sp902768995	No	-	-	0	0	2	11	30	10	0	0	0
MAG444	301006_147_sub	79.49	3.9	Midium-quality	356	1764996	7349	Bacteria	Bacteroidota	Bacteroidia	Bacteroidales	Bacteroidaceae	Prevotella	Prevotella sp900315775	No	-	-	5	0	5	12	42	28	11	0	0
MAG445	301006_16	50.41	3.53	Midium-quality	434	760044	1768	Bacteria	Firmicutes	Bacilli	RFN20	CAG-826	Enteromonas	Enteromonas sp002472275	No	-	-	0	0	1	0	10	5	0	0	0
MAG446	301006_66	82.99	8.34	Midium-quality	372	1184676	4607	Bacteria	Proteobacteria	Alphaproteobacteria	Rs-D84	Rs-D84	Enterousia		Yes	-	-	0	0	0	1	6	19	0	0	0
MAG447	301006_75	93.95	0.35	Near complete	167	1927759	20004	Bacteria	Firmicutes_A	Clostridia	Christensenellales	CAG-1252	RUG14300		Yes	LW	-	0	0	3	5	19	6	0	0	0
MAG448	301006_97	91	0.31	Near complete	361	1883671	7102	Bacteria	Firmicutes_A	Clostridia	Oscillospirales	Acutalibacteraceae	UBA737	UBA737 sp016287385	No	LW	-	0	1	2	10	34	24	0	0	0
MAG449	301006_bin.10	78.74	0.56	Midium-quality	179	1452155	10301	Bacteria	Bacteroidota	Bacteroidia	Bacteroidales	Paludibacteraceae	RF16	RF16 sp900316005	No	-	-	2	0	2	4	20	25	0	0	0
MAG450	301006_bin.110	84.91	2.03	Midium-quality	152	1358758	11920	Bacteria	Firmicutes_A	Clostridia	Lachnospirales	Lachnospiraceae	Eubacterium_G		No	-	-	0	0	2	0	24	21	0	0	0
MAG451	301006_bin.23	81.66	0	Midium-quality	18	664929	50212	Bacteria	Patescibacteria	Saccharimonadia	Saccharimonadales	Nanosyncoccaceae	Nanosyncoccus		Yes	LW	-	0	0	0	1	1	14	0	0	0
MAG452	301006_bin.37	73.35	4.52	Midium-quality	176	1760685	13469	Bacteria	Bacteroidota	Bacteroidia	Bacteroidales	UBA932	Cryptobacteroides	Cryptobacteroides sp902794615	No	-	-	5	0	1	7	71	23	0	0	0
MAG453	301006_bin.44	95.45	0.71	Near complete	57	1934139	60894	Bacteria	Bacteroidota	Bacteroidia	Bacteroidales	UBA932	Cryptobacteroides	Cryptobacteroides sp900316675	No	LW	-	12	0	1	10	60	14	2	0	0
MAG454	301006_bin.55	92.73	2.34	Near complete	191	2892323	23060	Bacteria	Bacteroidota	Bacteroidia	Bacteroidales	Bacteroidaceae	UBA4334	UBA4334 sp902801475	No	LW	-	5	0	9	24	97	42	2	0	0
MAG455	301006_bin.58	90.48	0.63	Near complete	58	2303688	55540	Bacteria	Bacteroidota	Bacteroidia	Bacteroidales	UBA932	Cryptobacteroides	Cryptobacteroides sp902768985	No	-	HM	11	0	4	23	81	29	0	0	0
MAG456	301006_bin.59	88.98	2.15	Midium-quality	71	1739153	37727	Bacteria	Bacteroidota	Bacteroidia	Bacteroidales	P3	UBA1711	UBA1711 sp902783595	No	-	-	0	0	1	2	12	19	0	0	0
MAG457	301006_bin.6	85.91	2.14	Midium-quality	237	2669100	14876	Bacteria	Bacteroidota	Bacteroidia	Bacteroidales	Muribaculaceae	Sodaliphilus	Sodaliphilus sp900319525	No	HW	-	9	0	2	12	61	29	0	0	0
MAG458	301006_bin.7	89.01	0	Midium-quality	15	901542	81787	Bacteria	Proteobacteria	Alphaproteobacteria	Rs-D84	Rs-D84	Enterousia		Yes	LW	HM	0	0	0	1	3	12	0	0	0
MAG459	301006_bin.74	93.01	0.71	Near complete	71	2721385	96294	Bacteria	Firmicutes_A	Clostridia	Saccharofermentanales	Saccharofermentanaceae	Saccharofermentans		Yes	-	-	0	0	4	5	43	19	0	0	0
MAG460	301006_bin.76	89.3	1.14	Midium-quality	167	1719197	15775	Bacteria	Bacteroidota	Bacteroidia	Bacteroidales	Paludibacteraceae	Enterocola	Enterocola sp900316995	No	-	-	1	0	4	4	19	27	0	0	0
MAG461	301006_output.004	81.39	0.97	Midium-quality	379	1671761	6437	Bacteria	Firmicutes_C	Negativicutes	Acidaminococcales	Acidaminococcaceae	Succiniclasticum	Succiniclasticum sp900315925	No	-	-	1	2	1	6	8	11	0	0	0
MAG462	301007_107	86.57	2.66	Midium-quality	275	2416654	12753	Bacteria	Bacteroidota	Bacteroidia	Bacteroidales	Bacteroidaceae	UBA1179	UBA1179 sp902782245	No	LW	HM	3	0	7	20	77	23	1	0	0
MAG463	301007_161	61.07	0	Midium-quality	342	1016905	3665	Bacteria	Firmicutes_A	Clostridia	Lachnospirales	Lachnospiraceae	Eubacterium_G		No	-	-	0	0	3	0	19	16	0	0	0
MAG464	301007_168	97.58	0	Near complete	29	2804191	280735	Bacteria	Bacteroidota	Bacteroidia	Bacteroidales	F082	Limimorpha	Limimorpha sp017645275	Yes	LW	-	0	0	3	6	28	37	0	0	0
MAG465	301007_22	62.92	1.46	Midium-quality	508	893694	1783	Bacteria	Firmicutes_A	Clostridia	Oscillospirales	Acutalibacteraceae	UBA737	UBA737 sp002371985	Yes	LW	-	0	0	1	3	14	10	1	0	0
MAG466	301007_40	59.63	6.61	Midium-quality	695	1163270	1701	Bacteria	Firmicutes_A	Clostridia	Oscillospirales	Oscillospiraceae	RUG626	RUG626 sp900320765	No	-	HM	0	0	1	3	13	9	0	0	0
MAG467	301007_99_sub	60.85	8.08	Midium-quality	864	1560000	1861	Bacteria	Firmicutes_A	Clostridia	Oscillospirales	Acutalibacteraceae	Ruminococcus_E		No	LW	-	0	0	6	4	32	17	0	0	0
MAG468	301007_bin.19	88.67	1.08	Midium-quality	120	1920764	28993	Bacteria	Bacteroidota	Bacteroidia	Bacteroidales	P3	UBA1711	UBA1711 sp900316235	No	-	-	0	0	0	3	15	27	1	0	0
MAG469	301007_bin.21	98.43	0.67	Near complete	59	2300869	57026	Bacteria	Firmicutes_A	Clostridia	Oscillospirales	Acutalibacteraceae	Ruminococcus_E		Yes	LW	-	0	0	1	5	29	16	0	0	0
MAG470	301007_bin.90	95.42	2.6	Near complete	97	2962837	50621	Bacteria	Bacteroidota	Bacteroidia	Bacteroidales	Bacteroidaceae	UBA4372	UBA4372 sp900320565	No	-	-	5	0	18	7	115	30	0	0	0
MAG471	301007_output.013_sub	87.87	7.7	Midium-quality	418	3444827	18744	Bacteria	Bacteroidota	Bacteroidia	Bacteroidales	Muribaculaceae	Sodaliphilus		No	-	-	9	0	2	14	70	33	0	0	0
MAG472	301008_107_sub	83.78	1.68	Midium-quality	497	1751559	4052	Bacteria	Firmicutes_A	Clostridia	Oscillospirales	Acutalibacteraceae	SIG575	SIG575 sp017454815	No	LW	HM	0	0	2	4	34	15	1	0	0
MAG473	301008_151_sub	86.8	2.57	Midium-quality	298	2173012	11049	Bacteria	Firmicutes_A	Clostridia	Oscillospirales	Oscillospiraceae	CAG-83	CAG-83 sp017455225	Yes	-	-	0	1	4	8	22	11	0	0	0
MAG474	301008_178	95.02	0.21	Near complete	272	1563087	8161	Bacteria	Spirochaetota	Spirochaetia	CADAEX01	CADAEX01	CADAEX01	CADAEX01 sp902787125	No	LW	-	0	0	1	1	5	11	0	0	0
MAG475	301008_69	59.63	0.7	Midium-quality	851	1720717	2130	Bacteria	Firmicutes_A	Clostridia	Lachnospirales	Lachnospiraceae	UBA3766	UBA3766 sp900313265	No	LW	-	0	0	3	4	26	18	0	0	0
MAG476	301008_8_sub	96.55	2.3	Near complete	78	3322569	77157	Bacteria	Planctomycetota	Planctomycetia	Pirellulales	Thermoguttaceae	RUG695	RUG695 sp900321495	Yes	LW	-	0	1	5	21	83	31	6	0	0
MAG477	301008_88_sub	76.77	2.77	Midium-quality	612	1489516	2656	Bacteria	Firmicutes_A	Clostridia	Oscillospirales	CAG-272	UMGS1865		Yes	LW	HM	0	0	4	13	33	9	2	0	0
MAG478	301008_93	95.43	1.08	Near complete	373	2068378	9090	Bacteria	Bacteroidota	Bacteroidia	Bacteroidales	Paludibacteraceae	Enterocola	Enterocola sp900316995	No	-	-	1	0	4	5	22	30	0	0	0
MAG479	301008_bin.102	93.28	0	Near complete	87	3340921	73653	Bacteria	Firmicutes_A	Clostridia	Saccharofermentanales	Saccharofermentanaceae	Saccharofermentans		Yes	LW	HM	0	0	4	5	44	22	0	0	0
MAG480	301008_bin.18	92.17	5.34	Midium-quality	145	1486480	14157	Bacteria	Firmicutes	Bacilli	RFN20	CAG-826	RUG14515	RUG14515 sp902782395	Yes	LW	HM	0	0	0	1	21	10	0	0	0
MAG481	301008_bin.26	51.96	6.43	Midium-quality	116	592206	5463	Bacteria	Patescibacteria	Saccharimonadia	Saccharimonadales	Nanosyncoccaceae	Nanosyncoccus		Yes	-	-	0	0	0	1	2	12	0	0	0
MAG482	301008_bin.51	83.45	2.56	Midium-quality	138	2828231	32013	Bacteria	Verrucomicrobiota	Lentisphaeria	Victivallales	UBA1829	UBA1732		Yes	LW	-	0	0	6	16	94	39	3	0	0
MAG483	301008_bin.67_sub	58.29	0.16	Midium-quality	88	1875965	33704	Bacteria	Firmicutes_A	Clostridia	Christensenellales	CAG-74	GCA-900199385		Yes	LW	HM	0	0	2	15	49	8	0	0	0
MAG484	301008_bin.73	81.82	1.14	Midium-quality	199	1232940	7168	Bacteria	Spirochaetota	Spirochaetia	Sphaerochaetales	Sphaerochaetaceae	RUG14846		No	-	-	0	1	0	3	12	6	0	0	0
MAG485	301008_bin.82	94.97	0.34	Near complete	60	1919198	48209	Bacteria	Firmicutes_A	Clostridia	Oscillospirales	Acutalibacteraceae	UBA737		Yes	LW	HM	0	1	2	10	33	20	0	0	0
MAG486	301008_bin.90	84.41	0	Midium-quality	91	1676784	25576	Bacteria	Bacteroidota	Bacteroidia	Bacteroidales	Paludibacteraceae	RF16		Yes	LW	HM	7	0	3	5	35	27	0	0	0
MAG487	301008_bin.97	99.47	2.2	Near complete	86	3023010	61524	Bacteria	Firmicutes_A	Clostridia	Saccharofermentanales	Saccharofermentanaceae	Saccharofermentans	Saccharofermentans sp017428155	No	LW	HM	0	0	5	2	38	20	0	0	0
MAG488	301008_output.002	93.41	4.18	Near complete	567	4614357	18035	Bacteria	Bacteroidota	Bacteroidia	Bacteroidales	Bacteroidaceae	Prevotella		No	-	-	13	0	6	26	121	39	2	0	0
MAG489	301008_output.003_sub	86.16	2.45	Midium-quality	359	2226498	11376	Bacteria	Firmicutes_A	Clostridia	Lachnospirales	Lachnospiraceae	Eubacterium_G	Eubacterium_G sp017475235	Yes	-	-	1	0	4	1	32	43	0	0	0
MAG490	301008_output.005	81.4	9.34	Midium-quality	742	2022800	3342	Bacteria	Firmicutes_C	Negativicutes	Acidaminococcales	Acidaminococcaceae	Succiniclasticum	Succiniclasticum sp900315925	No	-	-	0	1	0	6	10	21	0	0	0
MAG491	301008_output.007	85.14	1.61	Midium-quality	209	2745899	36420	Bacteria	Bacteroidota	Bacteroidia	Bacteroidales	F082	Limimorpha	Limimorpha sp902786745	No	-	-	1	0	4	5	36	28	0	0	0
MAG492	301008_output.021_sub	85.5	5.71	Midium-quality	277	2103934	17682	Bacteria	Bacteroidota	Bacteroidia	Bacteroidales	UBA932	Cryptobacteroides	Cryptobacteroides sp902794615	No	-	-	7	0	2	13	82	27	0	0	0
MAG493	301008_output.022	82.32	4.7	Midium-quality	355	1604442	7490	Bacteria	Firmicutes_A	Clostridia	Oscillospirales	Oscillospiraceae	CAG-83	CAG-83 sp902765025	No	-	-	0	0	5	0	32	21	0	0	0
MAG494	301008_output.025	97.7	0	Near complete	75	3834578	149365	Bacteria	Planctomycetota	Planctomycetia	Pirellulales	Thermoguttaceae	RUG695	RUG695 sp017434455	Yes	-	-	0	0	13	24	210	27	4	0	0
MAG495	301008_output.115	75.87	4.46	Midium-quality	487	1142767	2848	Bacteria	Proteobacteria	Alphaproteobacteria	Rs-D84	Rs-D84	Enterousia	Enterousia sp902774305	No	LW	-	0	0	0	1	3	17	0	0	0
MAG496	301009_103	92.15	3.19	Near complete	390	1612075	5503	Bacteria	Firmicutes	Bacilli	Lactobacillales	Streptococcaceae	Streptococcus	Streptococcus infantarius	No	-	-	0	0	9	3	31	9	1	0	0
MAG497	301009_138_sub	83	2.46	Midium-quality	607	2686530	5562	Bacteria	Firmicutes_A	Clostridia	Lachnospirales	Lachnospiraceae	CAG-411	CAG-411 sp902786205	No	-	-	0	0	8	4	33	35	0	0	0
MAG498	301009_34	97.45	1.32	Near complete	155	3746121	36285	Bacteria	Bacteroidota	Bacteroidia	Bacteroidales	Bacteroidaceae	Ga6A1	Ga6A1 sp900102385	No	-	-	20	0	6	26	129	59	16	0	0
MAG499	301009_72	84.07	0	Midium-quality	195	925304	7184	Bacteria	Proteobacteria	Alphaproteobacteria	Rs-D84	Rs-D84	Enterousia	Enterousia sp902801125	No	LW	-	0	0	0	2	3	11	0	0	0
MAG500	301009_bin.1_sub	79.16	0.03	Midium-quality	181	1596400	11887	Bacteria	Bacteroidota	Bacteroidia	Bacteroidales	UBA932	Cryptobacteroides	Cryptobacteroides sp902768665	No	LW	-	9	0	1	9	55	14	2	0	0
MAG501	301009_bin.100	69.26	1.48	Midium-quality	266	2035356	10403	Bacteria	Bacteroidota	Bacteroidia	Bacteroidales	Bacteroidaceae	Prevotella	Prevotella sp902792685	No	-	-	3	0	4	10	48	26	10	0	0
MAG502	301009_bin.12	90.48	1.3	Near complete	106	2745325	44932	Bacteria	Bacteroidota	Bacteroidia	Bacteroidales	Bacteroidaceae	UBA4372	UBA4372 sp900320565	No	-	-	2	0	16	6	109	29	0	0	0
MAG503	301009_bin.19	82.79	3.05	Midium-quality	490	3074089	7222	Bacteria	Bacteroidota	Bacteroidia	Bacteroidales	UBA932	Cryptobacteroides	Cryptobacteroides sp902785575	No	-	-	11	0	7	16	144	57	4	0	0
MAG504	301009_bin.32	76.68	2.8	Midium-quality	212	1455772	8269	Bacteria	Firmicutes_A	Clostridia	Oscillospirales	Oscillospiraceae	CAG-83	CAG-83 sp902765025	No	-	-	0	0	4	0	30	18	0	0	0
MAG505	301009_bin.34	91.93	0.67	Near complete	111	2027437	28174	Bacteria	Firmicutes_A	Clostridia	Christensenellales	CAG-138	UBA3857	UBA3857 sp017394835	Yes	LW	HM	0	0	1	3	11	16	0	0	0
MAG506	301009_bin.36	94.63	0.67	Near complete	45	2025817	67829	Bacteria	Firmicutes_A	Clostridia	Oscillospirales	Acutalibacteraceae	SIG575		Yes	-	HM	0	0	1	6	37	21	1	0	0
MAG507	301009_bin.44	92.26	4.17	Near complete	240	3170860	19885	Bacteria	Bacteroidota	Bacteroidia	Bacteroidales	WCHB1-69	F23-D06	F23-D06 sp900319925	No	-	HM	0	0	2	7	30	35	0	0	0
MAG508	301009_bin.53	75.98	0.37	Midium-quality	180	1264807	8501	Bacteria	Bacteroidota	Bacteroidia	Bacteroidales	Bacteroidaceae	Prevotella	Prevotella sp900315775	No	-	-	2	0	1	10	19	22	7	0	0
MAG509	301009_bin.55	84.62	0.22	Midium-quality	117	1250517	14851	Bacteria	Firmicutes_A	Clostridia	Lachnospirales	Lachnospiraceae	Eubacterium_G		Yes	-	-	0	0	2	1	23	17	0	0	0
MAG510	301009_bin.58	90.76	0.22	Near complete	283	2288672	10317	Bacteria	Firmicutes_A	Clostridia	Oscillospirales	Acutalibacteraceae	UBA8612		No	-	-	0	0	4	6	112	26	1	0	1
MAG511	301009_bin.67	85.8	1.14	Midium-quality	165	1386319	10235	Bacteria	Spirochaetota	Spirochaetia	Sphaerochaetales	Sphaerochaetaceae	RUG14846		Yes	-	-	0	1	0	4	9	10	0	0	0
MAG512	301009_bin.72	92.13	0	Near complete	89	2162277	45136	Bacteria	Firmicutes_A	Clostridia	Saccharofermentanales	Saccharofermentanaceae	Saccharofermentans	Saccharofermentans sp902767145	Yes	LW	HM	0	0	2	1	33	21	0	0	0
MAG513	301009_bin.99	79.6	3.58	Midium-quality	151	2600338	28915	Bacteria	Bacteroidota	Bacteroidia	Bacteroidales	Bacteroidaceae	UBA4372	UBA4372 sp902779845	No	HW	-	5	0	9	13	97	26	7	0	0
MAG514	301009_output.004	85.94	2.79	Midium-quality	590	2007385	4576	Bacteria	Firmicutes_C	Negativicutes	Acidaminococcales	Acidaminococcaceae	Succiniclasticum	Succiniclasticum sp900315925	No	-	-	0	2	1	7	11	18	0	0	0
MAG515	301009_output.011_sub	90.53	1.4	Near complete	249	2346071	20781	Bacteria	Spirochaetota	Spirochaetia	Treponematales	Treponemataceae	Treponema_D		Yes	-	-	0	0	3	0	28	25	0	0	0
MAG516	301009_output.021	91.39	7.14	Midium-quality	354	2827944	18347	Bacteria	Bacteroidota	Bacteroidia	Bacteroidales	UBA932	Cryptobacteroides	Cryptobacteroides sp900313205	No	-	-	20	0	2	13	77	25	3	0	0
MAG517	301010_101	93.18	1.14	Near complete	92	1636734	47130	Bacteria	Spirochaetota	Spirochaetia	Sphaerochaetales	Sphaerochaetaceae	RUG14846		Yes	-	-	0	1	0	6	11	14	0	0	0
MAG518	301010_105	94.76	1.43	Near complete	59	2839078	302688	Bacteria	Bacteroidota	Bacteroidia	Bacteroidales	UBA932	Bact-11	Bact-11 sp017430365	Yes	-	-	14	0	2	21	85	28	0	0	0
MAG519	301010_12	79.4	1.14	Midium-quality	350	1440437	5660	Bacteria	Spirochaetota	Spirochaetia	Sphaerochaetales	Sphaerochaetaceae	RUG14846		No	-	-	0	1	0	2	9	9	0	0	0
MAG520	301010_144	75.43	2.93	Midium-quality	845	2198014	2959	Bacteria	Firmicutes_A	Clostridia	Oscillospirales	Ruminococcaceae	Ruminococcus		No	LW	-	0	0	44	20	87	15	6	0	0
MAG521	301010_15_sub	65.25	9.84	Midium-quality	965	2012215	2219	Bacteria	Verrucomicrobiota	Lentisphaeria	Victivallales	UBA1829	UBA1732	UBA1732 sp902762495	No	-	-	0	0	2	13	63	32	3	0	0
MAG522	301010_159	90.29	3.13	Near complete	779	3067540	4809	Bacteria	Firmicutes_A	Clostridia	Oscillospirales	Ruminococcaceae	Firm-04		Yes	LW	-	0	0	36	28	72	11	10	0	0
MAG523	301010_2	90.66	1.7	Near complete	219	2267602	16835	Bacteria	Bacteroidota	Bacteroidia	Bacteroidales	Muribaculaceae	Sodaliphilus	Sodaliphilus sp902761475	No	-	-	5	0	2	12	42	40	0	0	0
MAG524	301010_4	97.54	0.9	Near complete	193	2982018	21756	Bacteria	Firmicutes_A	Clostridia	Oscillospirales	Acutalibacteraceae	RUG806		Yes	LW	-	0	0	6	6	116	10	1	0	0
MAG525	301010_56	71	1.4	Midium-quality	981	1962940	2177	Bacteria	Spirochaetota	Spirochaetia	Treponematales	Treponemataceae	Treponema_D		Yes	-	-	0	0	1	1	33	11	0	0	0
MAG526	301010_59	89.91	2.25	Midium-quality	406	2291051	7425	Bacteria	Verrucomicrobiota	Lentisphaeria	Victivallales	Victivallaceae			Yes	LW	-	0	0	10	11	79	32	1	0	0
MAG527	301010_9_sub	92.98	2.42	Near complete	133	3471032	42580	Bacteria	Bacteroidota	Bacteroidia	Bacteroidales	Muribaculaceae	Sodaliphilus	Sodaliphilus sp900320245	No	-	-	8	0	3	16	62	39	0	0	0
MAG528	301010_bin.10	83.9	8.99	Midium-quality	193	1357604	8251	Bacteria	Firmicutes	Bacilli	RFN20	CAG-826	UBA2450		Yes	LW	-	0	0	2	4	21	11	0	0	0
MAG529	301010_bin.16	95.74	0	Near complete	113	2087298	32236	Bacteria	Firmicutes_A	Clostridia	Peptostreptococcales	Anaerovoracaceae	RUG11894		Yes	LW	HM	0	0	1	1	7	12	0	0	0
MAG530	301010_bin.22_sub	54.64	4.85	Midium-quality	379	1637244	4500	Bacteria	Firmicutes_A	Clostridia	Saccharofermentanales	Saccharofermentanaceae	Saccharofermentans	Saccharofermentans sp902787975	No	-	-	0	0	1	2	29	13	0	0	0
MAG531	301010_bin.37	95.86	0.49	Near complete	164	3732785	32320	Bacteria	Bacteroidota	Bacteroidia	Bacteroidales	Bacteroidaceae	Prevotella	Prevotella sp900314715	No	LW	-	18	0	13	35	187	37	25	0	0
MAG532	301010_bin.43	72.69	1.45	Midium-quality	79	1749530	33529	Bacteria	Firmicutes_A	Clostridia	TANB77	CAG-508	CAG-492		Yes	-	-	0	0	1	5	7	17	0	0	0
MAG533	301010_bin.46	88.59	1.34	Midium-quality	29	1994270	104570	Bacteria	Firmicutes_A	Clostridia	Oscillospirales	Oscillospiraceae	Limivicinus	Limivicinus sp902802045	No	LW	HM	0	1	0	5	28	14	0	0	0
MAG534	301010_bin.5	58.43	2.95	Midium-quality	290	1547803	5535	Bacteria	Firmicutes_B	Dehalobacteriia	UBA4068	UBA4068	RGIG3155		Yes	-	-	0	0	0	3	6	7	0	1	0
MAG535	301010_bin.64	78.87	3.23	Midium-quality	246	1781558	8667	Bacteria	Bacteroidota	Bacteroidia	Bacteroidales	P3	UBA1711	UBA1711 sp902800395	No	LW	HM	0	0	1	4	14	25	0	0	0
MAG536	301010_bin.66	95.89	0.81	Near complete	45	1979962	86412	Bacteria	Firmicutes_A	Clostridia	Christensenellales	CAG-138	UBA3792	UBA3792 sp902792295	No	LW	HM	0	0	2	3	19	12	0	0	0
MAG537	301010_bin.68	98.58	0	Near complete	51	2424554	88062	Bacteria	Firmicutes_A	Clostridia	Saccharofermentanales	Saccharofermentanaceae	Saccharofermentans	Saccharofermentans sp016292135	Yes	-	-	0	0	5	6	36	18	2	0	0
MAG538	301010_bin.7	90.98	0	Near complete	13	1548898	252196	Bacteria	Bacteroidota	Bacteroidia	Bacteroidales	UBA932	Bact-11	Bact-11 sp002309795	Yes	-	-	3	0	0	3	12	16	0	0	0
MAG539	301010_bin.70	97.04	1.34	Near complete	32	2272104	184539	Bacteria	Bacteroidota	Bacteroidia	Bacteroidales	F082	Limimorpha	Limimorpha sp017649945	Yes	LW	HM	0	0	0	6	26	25	0	0	0
MAG540	301010_bin.71	93.33	0.95	Near complete	65	1869482	44767	Bacteria	Bacteroidota	Bacteroidia	Bacteroidales	UBA932	Cryptobacteroides		Yes	LW	-	13	0	1	5	51	13	0	0	0
MAG541	301010_bin.73	78.54	5.06	Midium-quality	63	982064	27470	Bacteria	Firmicutes	Bacilli	RF39	UBA660	CAJOJR01		Yes	-	-	0	0	2	2	2	16	0	0	0
MAG542	301010_bin.75	77.58	0.81	Midium-quality	201	1544493	10716	Bacteria	Firmicutes_A	Clostridia	Christensenellales	CAG-138	RUG472	RUG472 sp902768995	No	-	-	0	0	2	4	21	12	0	0	0
MAG543	301010_bin.82	93.69	2.84	Near complete	159	1431942	11148	Bacteria	Firmicutes_A	Clostridia	Peptostreptococcales	Anaerovoracaceae	RUG754	RUG754 sp900315895	No	-	-	0	2	0	0	4	4	0	0	0
MAG544	301010_bin.95	93.07	0.67	Near complete	131	1875768	20216	Bacteria	Firmicutes_A	Clostridia	Oscillospirales	Acutalibacteraceae	RUG420	RUG420 sp900318715	Yes	-	-	0	0	1	2	22	18	0	0	0
MAG545	301010_output.003	84.25	1.34	Midium-quality	208	1822831	15093	Bacteria	Firmicutes_A	Clostridia	Oscillospirales	Oscillospiraceae	Limivicinus	Limivicinus sp900319935	No	LW	HM	0	1	3	9	19	9	0	0	0
MAG546	301010_output.005_sub	94.38	3.23	Near complete	231	2955022	47157	Bacteria	Bacteroidota	Bacteroidia	Bacteroidales	UBA932	Bact-11	Bact-11 sp002361615	No	-	-	11	0	6	18	82	25	1	0	0
MAG547	301010_output.031_sub	69.93	5.08	Midium-quality	288	1861954	13297	Bacteria	Bacteroidota	Bacteroidia	Bacteroidales	UBA932	Cryptobacteroides	Cryptobacteroides sp002393895	No	LW	HM	10	0	2	8	75	11	7	0	0
MAG548	71001_15_sub	93.88	2.1	Near complete	244	2709544	19225	Bacteria	Firmicutes_A	Clostridia	Lachnospirales	Lachnospiraceae	RUG306	RUG306 sp900316075	No	HW	-	0	1	7	6	65	34	0	0	0
MAG549	71001_79	66.57	0.95	Midium-quality	608	1405116	2584	Bacteria	Cyanobacteria	Vampirovibrionia	Gastranaerophilales	Gastranaerophilaceae	UBA6984	UBA6984 sp900321735	No	HW	LM	0	0	0	3	9	21	0	0	0
MAG550	71001_8	95.6	0.88	Near complete	202	2811282	22265	Bacteria	Bacteroidota	Bacteroidia	Bacteroidales	Muribaculaceae	Sodaliphilus	Sodaliphilus pleomorphus	No	HW	LM	12	0	3	12	47	52	0	0	0
MAG551	71001_bin.13	94.09	1.13	Near complete	36	2238055	167349	Bacteria	Firmicutes_A	Clostridia	Lachnospirales	Lachnospiraceae	RUG306	RUG306 sp900317755	No	HW	-	0	0	2	1	28	29	0	0	0
MAG552	71001_bin.14	88.76	0.12	Midium-quality	268	2390289	11156	Bacteria	Bacteroidota	Bacteroidia	Bacteroidales	Bacteroidaceae	Prevotella	Prevotella sp900314945	No	HW	-	9	0	5	13	77	29	5	0	0
MAG553	71001_bin.17	87.19	1.08	Midium-quality	183	2346639	18261	Bacteria	Bacteroidota	Bacteroidia	Bacteroidales	P3	UBA1217		Yes	-	-	1	0	1	3	21	26	0	0	0
MAG554	71001_bin.18	53.76	0.27	Midium-quality	216	995471	4729	Bacteria	Firmicutes_A	Clostridia	Oscillospirales	Oscillospiraceae	CAG-103	CAG-103 sp900317855	No	HW	LM	0	0	1	0	5	9	0	1	0
MAG555	71001_bin.3	92.67	0.76	Near complete	227	2511990	15885	Bacteria	Bacteroidota	Bacteroidia	Bacteroidales	Bacteroidaceae	Prevotella	Prevotella sp900316565	No	HW	-	11	0	4	13	59	31	7	0	0
MAG556	71001_bin.30	87.93	2.3	Midium-quality	363	3162044	10759	Bacteria	Bacteroidota	Bacteroidia	Bacteroidales	Bacteroidaceae	Prevotella	Prevotella sp900315955	No	HW	LM	37	0	5	6	98	27	3	0	0
MAG557	71001_bin.34	70.89	0.63	Midium-quality	145	1794289	17284	Bacteria	Firmicutes_C	Negativicutes	Veillonellales	Dialisteraceae	Dialister	Dialister sp900314595	No	HW	-	0	0	0	2	3	15	0	0	0
MAG558	71001_output.011_sub	89.73	2.4	Midium-quality	419	3036903	17314	Bacteria	Firmicutes_A	Clostridia	Lachnospirales	Lachnospiraceae	Oribacterium	Oribacterium sp900315665	No	HW	-	0	0	3	3	31	22	1	0	0
MAG559	71003_108_sub	90.75	4.21	Near complete	128	3313831	53684	Bacteria	Bacteroidota	Bacteroidia	Bacteroidales	Muribaculaceae	Sodaliphilus	Sodaliphilus sp900319525	No	-	-	9	0	2	12	55	42	0	0	0
MAG560	71003_121	85.94	1.27	Midium-quality	537	1600482	3648	Bacteria	Firmicutes	Bacilli	Erysipelotrichales	Erysipelotrichaceae	Bulleidia	Bulleidia sp900319505	No	HW	-	0	0	3	3	24	13	0	0	0
MAG561	71003_133	87.47	2.33	Midium-quality	360	2101221	7939	Bacteria	Bacteroidota	Bacteroidia	Bacteroidales	Paludibacteraceae	RF16	RF16 sp017471175	Yes	HW	-	1	0	3	5	27	31	2	0	0
MAG562	71003_152	71.25	6.1	Midium-quality	408	1034726	2892	Bacteria	Firmicutes	Bacilli	RFN20	CAG-826	RUG14515		No	-	-	0	0	1	1	20	9	0	0	0
MAG563	71003_153_sub	66.38	1.59	Midium-quality	819	2063386	2832	Bacteria	Firmicutes_A	Clostridia	Oscillospirales	Ruminococcaceae	Ruminococcus_D	Ruminococcus_D sp902786965	No	-	-	0	0	3	2	22	13	0	0	0
MAG564	71003_47_sub	87.38	3.19	Midium-quality	479	2014148	5504	Bacteria	Firmicutes_C	Negativicutes	Selenomonadales	Selenomonadaceae	Selenomonas_C	Selenomonas_C bovis	No	HW	-	0	2	1	7	24	25	0	0	0
MAG565	71003_7	81.61	1.31	Midium-quality	793	2022668	2967	Bacteria	Firmicutes_A	Clostridia	Oscillospirales	Acutalibacteraceae	RUG714	RUG714 sp902794945	No	HW	-	0	0	2	5	20	15	0	0	0
MAG566	71003_bin.11	92.3	1.42	Near complete	125	1807812	20322	Bacteria	Firmicutes_A	Clostridia	Peptostreptococcales	Anaerovoracaceae	RUG754	RUG754 sp902780845	No	HW	-	0	0	0	0	4	3	0	0	0
MAG567	71003_bin.17	90.28	2.13	Near complete	180	2533211	21646	Bacteria	Firmicutes_A	Clostridia	Lachnospirales	Lachnospiraceae	CAG-791	CAG-791 sp900320025	No	HW	LM	0	0	5	8	68	34	0	0	0
MAG568	71003_bin.33	91.04	1.89	Near complete	216	1696454	9428	Bacteria	Firmicutes	Bacilli	Erysipelotrichales	Coprobacillaceae	Sharpea	Sharpea azabuensis	No	HW	-	0	0	1	5	31	11	0	0	0
MAG569	71003_bin.35	71.29	3.36	Midium-quality	228	1510504	7825	Bacteria	Firmicutes_A	Clostridia	Oscillospirales	Acutalibacteraceae	Ruminococcus_E	Ruminococcus_E sp900313895	No	HW	-	0	0	2	8	17	11	0	0	0
MAG570	71003_bin.44	94.53	1.25	Near complete	44	2356997	91929	Bacteria	Bacteroidota	Bacteroidia	Bacteroidales	P3	UBA1711	UBA1711 sp900316235	No	-	-	0	0	0	3	14	29	1	0	0
MAG571	71003_bin.50	68.39	2.06	Midium-quality	293	1425134	5113	Bacteria	Actinobacteriota	Coriobacteriia	Coriobacteriales	Atopobiaceae	Tractidigestivibacter	Tractidigestivibacter sp902773995	No	HW	LM	0	0	1	1	14	19	0	0	0
MAG572	71003_bin.60	93.1	0.95	Near complete	173	2289952	18667	Bacteria	Bacteroidota	Bacteroidia	Bacteroidales	UBA932	Cryptobacteroides	Cryptobacteroides sp900316045	No	HW	LM	24	0	7	7	74	20	0	0	0
MAG573	71003_bin.77	75.61	2.15	Midium-quality	131	2120420	26454	Bacteria	Bacteroidota	Bacteroidia	Bacteroidales	Bacteroidaceae	UBA4372	UBA4372 sp902779845	No	HW	-	5	0	4	8	65	24	3	0	0
MAG574	71003_bin.85	71.68	5.45	Midium-quality	568	2942216	5820	Bacteria	Verrucomicrobiota	Kiritimatiellae	RFP12	UBA1067	UBA1067	UBA1067 sp902799955	No	-	-	0	1	10	17	148	28	1	0	0
MAG575	71003_bin.97	89.25	1.67	Midium-quality	218	2197113	14336	Bacteria	Bacteroidota	Bacteroidia	Bacteroidales	UBA932	Cryptobacteroides	Cryptobacteroides sp900317925	No	-	-	6	0	5	11	61	19	1	0	0
MAG576	71003_output.002_sub	88.31	1.14	Midium-quality	559	2780965	11767	Bacteria	Bacteroidota	Bacteroidia	Bacteroidales	Bacteroidaceae	Prevotella	Prevotella sp900315525	No	HW	LM	9	0	4	19	93	26	4	0	0
MAG577	71003_output.004	92.4	3.99	Near complete	583	2211690	5333	Bacteria	Firmicutes_C	Negativicutes	Acidaminococcales	Acidaminococcaceae	Succiniclasticum	Succiniclasticum sp900315925	No	HW	-	1	2	1	7	11	16	0	0	0
MAG578	71003_output.005_sub	79.72	1.99	Midium-quality	439	2377284	10113	Bacteria	Bacteroidota	Bacteroidia	Bacteroidales	Bacteroidaceae	Prevotella	Prevotella sp900318795	No	HW	-	10	0	2	18	85	32	6	0	0
MAG579	71003_output.006	86.79	5.86	Midium-quality	300	2675674	35131	Bacteria	Bacteroidota	Bacteroidia	Bacteroidales	Paludibacteraceae	RF16	RF16 sp900321605	No	HW	-	8	0	1	9	37	36	4	0	0
MAG580	71003_output.011	93.77	1.39	Near complete	282	1810910	13222	Bacteria	Firmicutes_A	Clostridia	Peptostreptococcales	Anaerovoracaceae	RUG754	RUG754 sp900315895	No	HW	-	0	2	1	0	8	6	0	0	0
MAG581	71003_output.020	93.23	6.48	Midium-quality	324	1661117	8049	Bacteria	Firmicutes_A	Clostridia	Oscillospirales	Acutalibacteraceae	Ruminococcus_E	Ruminococcus_E sp900316555	No	HW	-	0	0	5	2	29	10	0	0	0
MAG582	71004_0_sub	61.86	5.88	Midium-quality	594	1004038	1712	Bacteria	Firmicutes	Bacilli	RFN20	CAG-826	Enteromonas	Enteromonas sp900316365	No	HW	-	0	0	0	2	12	6	0	0	0
MAG583	71004_128	86.49	0.43	Midium-quality	315	1995734	9673	Bacteria	Firmicutes_A	Clostridia	Christensenellales	DTU072	CAG-1782		Yes	-	-	0	0	2	2	15	15	0	0	0
MAG584	71004_130	68.95	5.1	Midium-quality	276	758322	3188	Bacteria	Firmicutes	Bacilli	RFN20	CAG-826	Onthovivens		Yes	HW	-	0	0	0	1	22	7	0	0	0
MAG585	71004_131_sub	55.46	3.18	Midium-quality	698	1484349	2256	Bacteria	Verrucomicrobiota	Lentisphaeria	Victivallales	UBA1829	UBA1732		Yes	-	-	0	0	0	12	53	25	2	0	0
MAG586	71004_140	99.2	1.6	Near complete	535	4006086	11830	Archaea	Methanobacteriota	Methanobacteria	Methanobacteriales	Methanobacteriaceae	Methanobrevibacter_A	Methanobrevibacter_A sp900319535	No	HW	-	0	1	0	3	7	35	0	0	0
MAG587	71004_153_sub	93.52	2.01	Near complete	281	2034761	10509	Bacteria	Firmicutes_A	Clostridia	Oscillospirales	Acutalibacteraceae	Ruminococcus_E	Ruminococcus_E sp902797655	No	-	-	0	0	7	4	31	13	0	0	0
MAG588	71004_174	95.43	2.17	Near complete	50	2537050	120472	Bacteria	Bacteroidota	Bacteroidia	Bacteroidales	F082	Limimorpha	Limimorpha sp017645275	No	-	-	0	0	3	5	29	34	0	0	0
MAG589	71004_175	81.62	1.03	Midium-quality	745	1762356	2623	Bacteria	Firmicutes_A	Clostridia	Oscillospirales	Acutalibacteraceae	Ruminococcus_E	Ruminococcus_E sp902776975	No	-	-	0	0	4	5	29	11	0	0	0
MAG590	71004_2_sub	73.65	4.98	Midium-quality	579	1357299	2621	Bacteria	Firmicutes_A	Clostridia	Peptostreptococcales	Anaerovoracaceae	RUG11894	RUG11894 sp902773665	No	-	-	0	1	0	0	3	5	0	0	0
MAG591	71004_26	93.29	0.48	Near complete	201	1997186	13445	Bacteria	Firmicutes_A	Clostridia	Lachnospirales	Lachnospiraceae	CAG-791	CAG-791 sp900317555	No	HW	-	0	0	1	2	30	49	0	0	0
MAG592	71004_40	88.53	2.91	Midium-quality	366	1310472	4391	Bacteria	Spirochaetota	Spirochaetia	Sphaerochaetales	Sphaerochaetaceae	RUG14846		No	-	-	0	1	0	4	8	7	0	0	0
MAG593	71004_48	96.78	0.7	Near complete	367	2761020	11405	Bacteria	Spirochaetota	Spirochaetia	Treponematales	Treponemataceae	Treponema_D	Treponema_D sp900316905	No	HW	-	0	0	3	1	41	23	0	0	0
MAG594	71004_67	91.89	1.28	Near complete	80	2855769	62173	Bacteria	Bacteroidota	Bacteroidia	Bacteroidales	Muribaculaceae	Sodaliphilus	Sodaliphilus sp900320055	No	-	-	6	0	1	10	45	41	0	0	0
MAG595	71004_78	89.31	2.58	Midium-quality	255	2941955	17286	Bacteria	Bacteroidota	Bacteroidia	Bacteroidales	Muribaculaceae	Sodaliphilus	Sodaliphilus sp900318255	No	HW	-	4	0	2	11	33	32	0	0	0
MAG596	71004_9	77.72	2.29	Midium-quality	577	1781148	3480	Bacteria	Firmicutes_A	Clostridia	UMGS1883	HGM11501	HGM11501		Yes	-	-	0	1	24	8	64	14	0	1	0
MAG597	71004_output.005	87.97	3.91	Midium-quality	591	2134173	5118	Bacteria	Firmicutes_C	Negativicutes	Acidaminococcales	Acidaminococcaceae	Succiniclasticum	Succiniclasticum sp900315925	No	HW	-	0	2	1	7	11	18	0	0	0
MAG598	71004_output.007	87.86	6.11	Midium-quality	352	2254124	14118	Bacteria	Bacteroidota	Bacteroidia	Bacteroidales	UBA932	Cryptobacteroides	Cryptobacteroides sp900317925	No	-	-	7	0	5	9	61	21	2	0	0
MAG599	71004_output.008	81.37	3.03	Midium-quality	273	2017981	17788	Bacteria	Bacteroidota	Bacteroidia	Bacteroidales	UBA932	Cryptobacteroides		Yes	HW	-	11	0	2	10	90	21	0	0	0
MAG600	71004_output.012_sub	89.33	0	Midium-quality	74	1354163	57672	Bacteria	Firmicutes	Bacilli	RF39	UBA660	CAG-1000	CAG-1000 sp902778125	Yes	-	-	0	0	0	5	3	17	0	0	0
MAG601	71004_output.015	81.94	2.19	Midium-quality	182	2435177	29707	Bacteria	Bacteroidota	Bacteroidia	Bacteroidales	F082	Limimorpha	Limimorpha sp902786745	No	-	-	1	0	3	8	37	31	0	0	0
MAG602	71004_output.021_sub	98.43	0.67	Near complete	107	2126154	48829	Bacteria	Firmicutes_A	Clostridia	Oscillospirales	Acutalibacteraceae	Ruminococcus_E		No	-	-	0	0	5	6	30	22	0	0	0
MAG603	71004_output.026_sub	96.52	3.43	Near complete	153	2718638	51533	Bacteria	Firmicutes_A	Clostridia	Saccharofermentanales	Saccharofermentanaceae	Saccharofermentans	Saccharofermentans sp902788505	No	HW	-	0	0	3	1	44	22	0	0	0
MAG604	71004_output.034	75.03	0.68	Midium-quality	236	2389230	21461	Bacteria	Firmicutes_A	Clostridia	Oscillospirales	Ruminococcaceae	Ruminococcus_D	Ruminococcus_D sp902786965	No	HW	-	0	0	2	1	27	15	0	0	0
MAG605	71004_output.036_sub	96.63	3.37	High-quality	115	1507334	42832	Bacteria	Elusimicrobiota	Elusimicrobia	Elusimicrobiales	Elusimicrobiaceae	UBA1174		Yes	-	-	0	0	0	4	8	24	1	0	0
MAG606	71004_output.042_sub	65.75	4.79	Midium-quality	94	804424	38131	Bacteria	Patescibacteria	Saccharimonadia	Saccharimonadales	Nanosyncoccaceae	Nanosyncoccus	Nanosyncoccus sp017962365	No	-	-	0	0	1	4	1	18	0	0	0
MAG607	71005_109_sub	93.68	2.15	Near complete	341	4304432	19411	Bacteria	Firmicutes_A	Clostridia	Christensenellales	CAG-74	RUG563		Yes	-	-	0	0	12	28	146	30	4	0	0
MAG608	71005_131	93.77	0.88	High-quality	37	3768543	212533	Bacteria	Bacteroidota	Bacteroidia	Bacteroidales	Muribaculaceae	Sodaliphilus	Sodaliphilus sp900318205	Yes	-	-	13	0	1	17	78	40	0	0	0
MAG609	71005_149	96.7	0	Near complete	127	2309051	31271	Bacteria	Firmicutes_A	Clostridia	Lachnospirales	Lachnospiraceae	ISDg	ISDg sp902797475	Yes	LW	HM	0	0	5	12	47	12	0	0	0
MAG610	71005_155	98.39	0	Near complete	28	2137581	98576	Bacteria	Bacteroidota	Bacteroidia	Bacteroidales	P3	Phil12	Phil12 sp900314725	No	-	-	0	0	0	6	17	24	0	0	0
MAG611	71005_21	66.61	2.27	Midium-quality	647	1323616	2248	Bacteria	Firmicutes_A	Clostridia	Christensenellales	CAG-138	UBA3857	UBA3857 sp017394835	No	-	-	0	0	1	2	12	11	0	0	0
MAG612	71005_23	95.3	0.34	Near complete	49	2033176	96948	Bacteria	Firmicutes_A	Clostridia	Oscillospirales	Acutalibacteraceae	RUG714		Yes	-	-	0	0	2	4	20	14	0	0	0
MAG613	71005_61	94.78	0	Near complete	494	3587916	10145	Bacteria	Firmicutes_A	Clostridia	Oscillospirales	Ruminococcaceae	Ruminococcus_D	Ruminococcus_D albus_B	No	-	HM	0	0	114	21	74	16	4	0	0
MAG614	71005_98	94.19	0.81	Near complete	88	2290073	47134	Bacteria	Firmicutes_A	Clostridia	Christensenellales	CAG-138	RUG472		Yes	-	-	0	0	4	9	30	13	0	0	0
MAG615	71005_output.002	98.68	2.29	High-quality	316	4002195	37491	Bacteria	Bacteroidota	Bacteroidia	Bacteroidales	Bacteroidaceae	Prevotella	Prevotella sp900318795	No	HW	-	12	0	6	23	126	50	10	0	0
MAG616	71005_output.005_sub	83.57	0.48	Midium-quality	59	2454468	116936	Bacteria	Bacteroidota	Bacteroidia	Bacteroidales	UBA932	Cryptobacteroides	Cryptobacteroides sp902768985	No	-	-	12	0	4	22	85	26	0	0	0
MAG617	71005_output.007	92.5	1.57	Near complete	507	2021929	5575	Bacteria	Firmicutes_C	Negativicutes	Acidaminococcales	Acidaminococcaceae	Succiniclasticum	Succiniclasticum sp900315925	No	HW	-	0	2	1	7	8	16	0	0	0
MAG618	71005_output.008_sub	100	6.67	Midium-quality	169	3207335	53741	Bacteria	Firmicutes_A	Clostridia	Saccharofermentanales	Saccharofermentanaceae	Saccharofermentans	Saccharofermentans sp015069205	No	-	-	0	0	7	3	44	21	0	0	0
MAG619	71005_output.009	82.31	0.34	Midium-quality	97	2867287	65114	Bacteria	Firmicutes_A	Clostridia	Oscillospirales	Oscillospiraceae	Limivicinus	Limivicinus sp900317375	No	-	-	0	0	1	6	34	19	0	0	0
MAG620	71005_output.010	84.25	3.21	Midium-quality	357	4115063	19810	Bacteria	Verrucomicrobiota	Kiritimatiellae	RFP12	UBA3636	UBA3636		Yes	-	-	0	1	5	25	141	39	1	0	0
MAG621	71005_output.011	88.76	5.26	Midium-quality	122	2523778	50248	Bacteria	Firmicutes_A	Clostridia	Oscillospirales	Oscillospiraceae	Limivicinus	Limivicinus sp902761055	No	-	HM	0	1	1	7	28	21	0	0	0
MAG622	71005_output.013_sub	90.22	3.07	Near complete	595	3444868	11468	Bacteria	Bacteroidota	Bacteroidia	Bacteroidales	Bacteroidaceae	Prevotella	Prevotella sp900315695	No	-	-	12	0	2	13	88	29	1	0	0
MAG623	71005_output.016	93.08	0.67	Near complete	147	3133801	61532	Bacteria	Firmicutes_A	Clostridia	Christensenellales	CAG-74	GCA-900199385	GCA-900199385 sp902764875	Yes	-	-	0	1	3	16	69	23	1	0	0
MAG624	71005_output.017	93.74	2.01	Near complete	327	2600377	12552	Bacteria	Firmicutes_A	Clostridia	Oscillospirales	Acutalibacteraceae	UBA8612		No	LW	-	0	0	4	7	119	27	3	0	0
MAG625	71005_output.035_sub	65.91	1.08	Midium-quality	116	1922932	36037	Bacteria	Bacteroidota	Bacteroidia	Bacteroidales	WCHB1-69	F23-D06	F23-D06 sp900319925	No	LW	HM	0	0	1	6	22	20	0	0	0
MAG626	71005_output.047	80.26	4.12	Midium-quality	342	2086760	10330	Bacteria	Firmicutes_A	Clostridia	Lachnospirales	Lachnospiraceae	AC2028	AC2028 sp902761225	No	-	-	0	0	3	11	56	20	0	0	0
MAG627	71006_107	86.42	7	Midium-quality	1036	3189468	3802	Bacteria	Firmicutes_A	Clostridia	Oscillospirales	Ruminococcaceae	Firm-04		No	-	-	0	0	43	33	85	10	8	0	0
MAG628	71006_12	90.47	1.08	Near complete	507	2493513	7324	Bacteria	Bacteroidota	Bacteroidia	Bacteroidales	P3	UBA1217	UBA1217 sp002371315	Yes	-	-	0	0	0	2	19	31	0	0	0
MAG629	71006_125	67.11	3.72	Midium-quality	762	1635453	2371	Bacteria	Verrucomicrobiota	Lentisphaeria	Victivallales	UBA1829	UBA1732	UBA1732 sp017524965	No	-	-	0	0	0	11	47	26	2	0	0
MAG630	71006_146	91.09	2.69	Near complete	359	1866670	7206	Bacteria	Bacteroidota	Bacteroidia	Bacteroidales	Paludibacteraceae	RF16	RF16 sp900316005	No	-	-	3	0	2	6	28	28	0	0	0
MAG631	71006_184	60.57	4.6	Midium-quality	461	872308	1951	Bacteria	Firmicutes	Bacilli	RFN20	CAG-826	Enteromonas	Enteromonas sp900316365	No	-	-	0	0	0	3	17	4	0	0	0
MAG632	71006_20	80.02	5.41	Midium-quality	451	1934310	5209	Bacteria	Bacteroidota	Bacteroidia	Bacteroidales	UBA932	RUG11257	RUG11257 sp902767355	No	-	-	6	0	7	11	71	17	2	0	0
MAG633	71006_29	76.98	1.32	Midium-quality	823	2106304	2926	Bacteria	Spirochaetota	Spirochaetia	Treponematales	Treponemataceae	Treponema_D	Treponema_D sp016290995	Yes	-	-	0	0	1	1	34	16	0	0	0
MAG634	71006_85	89.67	2.17	Midium-quality	135	2594339	38345	Bacteria	Bacteroidota	Bacteroidia	Bacteroidales	Bacteroidaceae	UBA1179	UBA1179 sp900318995	No	-	-	3	0	7	24	85	26	0	0	0
MAG635	71006_output.001_sub	83.4	2.16	Midium-quality	658	2661028	6220	Bacteria	Bacteroidota	Bacteroidia	Bacteroidales	Bacteroidaceae	Prevotella	Prevotella sp902792685	No	-	-	4	0	5	14	62	26	19	0	0
MAG636	71006_output.006	88.08	6.26	Midium-quality	634	2054606	4184	Bacteria	Firmicutes_C	Negativicutes	Acidaminococcales	Acidaminococcaceae	Succiniclasticum	Succiniclasticum sp900315925	No	-	-	0	1	1	7	11	17	0	0	0
MAG637	71006_output.014	88.12	0.17	Midium-quality	145	1350206	18299	Bacteria	Firmicutes_A	Clostridia	Christensenellales	Borkfalkiaceae	UBA1259	UBA1259 sp900320065	No	-	-	0	0	2	5	19	10	0	0	0
MAG638	71006_output.018	77.84	3.49	Midium-quality	316	1987870	11433	Bacteria	Bacteroidota	Bacteroidia	Bacteroidales	UBA932	Cryptobacteroides	Cryptobacteroides sp900317925	No	-	-	5	0	5	13	61	17	2	0	0
MAG639	71006_output.019	77.97	0.73	Midium-quality	421	2225927	8743	Bacteria	Firmicutes_A	Clostridia	Saccharofermentanales	Saccharofermentanaceae	Saccharofermentans	Saccharofermentans sp902801755	No	-	-	0	0	4	3	41	21	0	0	0
MAG640	71006_output.023	95.81	2.97	Near complete	283	2837369	23216	Bacteria	Firmicutes_A	Clostridia	Lachnospirales	Lachnospiraceae	AC2028	AC2028 sp902761225	No	-	-	0	0	4	11	73	29	0	0	0
MAG641	71006_output.031_sub	96.7	7.12	Midium-quality	563	3821651	16873	Bacteria	Firmicutes_A	Clostridia	Lachnospirales	Lachnospiraceae	FD2005	FD2005 sp017392525	Yes	-	-	0	0	4	8	40	70	0	0	0
MAG642	71006_output.135_sub	61.11	8.99	Midium-quality	748	1457619	2092	Bacteria	Firmicutes_A	Clostridia	Lachnospirales	Lachnospiraceae	XBB1006	XBB1006 sp016283755	Yes	-	-	0	0	2	1	14	9	0	0	0
MAG643	71008_118	89.97	1.85	Midium-quality	451	2371963	6987	Bacteria	Firmicutes_A	Clostridia	Oscillospirales	Acutalibacteraceae	UBA6857	UBA6857 sp902786285	No	-	-	0	0	4	8	79	9	0	0	0
MAG644	71008_138	94.41	1.34	Near complete	411	2721180	10362	Bacteria	Firmicutes_A	Clostridia	Oscillospirales	Acutalibacteraceae	UBA8612		No	LW	-	0	0	5	7	121	25	2	0	1
MAG645	71008_144_sub	77.53	4.21	Midium-quality	362	1623178	5487	Bacteria	Firmicutes_A	Clostridia	Peptostreptococcales	Anaerovoracaceae	RUG754	RUG754 sp902778565	No	-	-	0	1	1	0	5	4	0	0	0
MAG646	71008_162_sub	89.14	2.06	Midium-quality	368	2653239	13469	Bacteria	Bacteroidota	Bacteroidia	Bacteroidales	Paludibacteraceae	RF16	RF16 sp900320865	No	HW	LM	5	0	3	7	36	49	0	0	0
MAG647	71008_173	93.1	0	Near complete	686	4039551	9479	Bacteria	Planctomycetota	Planctomycetia	Pirellulales	Thermoguttaceae	RUG369		Yes	-	-	0	0	16	18	105	42	7	0	0
MAG648	71008_31	51.8	1.35	Midium-quality	961	1782859	1919	Bacteria	Verrucomicrobiota	Lentisphaeria	UBA1407	UBA1407	RGIG1601		Yes	-	-	0	0	7	10	65	20	2	0	0
MAG649	71008_33	94.64	3.58	Near complete	510	2601807	7086	Bacteria	Firmicutes_A	Clostridia	Oscillospirales	Acutalibacteraceae	Ruminococcus_E		No	LW	-	0	0	5	5	29	26	0	0	0
MAG650	71008_90_sub	98.64	0.39	Near complete	274	2467126	13503	Bacteria	Proteobacteria	Gammaproteobacteria	Enterobacterales	Succinivibrionaceae	Ruminobacter	Ruminobacter sp002309455	Yes	-	-	0	0	2	2	24	24	0	0	0
MAG651	71008_bin.28	66.08	3.75	Midium-quality	291	1751781	6912	Bacteria	Verrucomicrobiota	Kiritimatiellae	RFP12	UBA1067	UBA1067	UBA1067 sp902800055	No	-	-	0	0	5	8	58	21	1	0	0
MAG652	71008_bin.43	77.68	0.04	Midium-quality	233	1927987	10078	Bacteria	Proteobacteria	Gammaproteobacteria	Enterobacterales	Succinivibrionaceae	UBA2804	UBA2804 sp900319705	No	-	-	0	0	2	2	11	10	0	0	0
MAG653	71008_bin.54	93.85	0.61	Near complete	127	1449240	14949	Bacteria	Firmicutes_A	Clostridia	Peptostreptococcales	Anaerovoracaceae	RUG754	RUG754 sp900315895	No	-	-	0	1	0	0	3	4	0	0	0
MAG654	71008_bin.63	77.12	0.67	Midium-quality	201	1345572	7228	Bacteria	Firmicutes_A	Clostridia	Oscillospirales	Oscillospiraceae	CAG-83	CAG-83 sp902765025	No	-	-	0	0	6	0	33	16	0	0	0
MAG655	71008_bin.90	79.39	4.12	Midium-quality	475	3248118	8531	Bacteria	Verrucomicrobiota	Kiritimatiellae	RFP12	JAAYLN01	RGIG3612		Yes	-	-	0	0	9	18	150	39	4	0	0
MAG656	71008_bin.97	83.6	3.65	Midium-quality	175	1903588	15514	Bacteria	Bacteroidota	Bacteroidia	Bacteroidales	UBA932	Cryptobacteroides	Cryptobacteroides sp017458265	Yes	-	-	10	0	2	16	81	13	2	0	0
MAG657	71008_output.002	96.24	3.47	High-quality	183	2557844	55516	Bacteria	Bacteroidota	Bacteroidia	Bacteroidales	P3	UBA1711	UBA1711 sp900317285	No	-	-	0	0	0	5	15	18	0	0	0
MAG658	71008_output.003	86.64	2.61	Midium-quality	601	1960929	4264	Bacteria	Firmicutes_C	Negativicutes	Acidaminococcales	Acidaminococcaceae	Succiniclasticum	Succiniclasticum sp900315925	No	-	-	0	2	1	7	12	20	0	0	0
MAG659	71008_output.018_sub	79.61	2.35	Midium-quality	483	2582896	9121	Bacteria	Firmicutes_A	Clostridia	Saccharofermentanales	Saccharofermentanaceae	Saccharofermentans	Saccharofermentans sp902801755	No	-	-	0	0	2	3	40	20	0	0	0
MAG660	71010_101	89.25	7.29	Midium-quality	805	2780707	4206	Bacteria	Firmicutes_C	Negativicutes	Acidaminococcales	Acidaminococcaceae	Succiniclasticum	Succiniclasticum sp900315925	No	-	-	0	2	1	9	11	27	0	0	0
MAG661	71010_106	82.96	1.55	Midium-quality	914	2158650	2685	Bacteria	Spirochaetota	Spirochaetia	Treponematales	Treponemataceae	Treponema_D		Yes	-	LM	0	0	1	2	32	17	0	0	0
MAG662	71010_112_sub	56.17	2.3	Midium-quality	1265	2473910	2047	Bacteria	Planctomycetota	Planctomycetia	Pirellulales	Thermoguttaceae	RUG369		No	-	-	0	0	7	13	61	19	5	0	0
MAG663	71010_124_sub	82.24	1.7	Midium-quality	386	2502419	8292	Bacteria	Bacteroidota	Bacteroidia	Bacteroidales	Muribaculaceae	Sodaliphilus	Sodaliphilus sp002395965	Yes	HW	-	4	0	0	8	59	30	1	0	0
MAG664	71010_139	80.03	3.33	Midium-quality	696	2310065	4038	Bacteria	Bacteroidota	Bacteroidia	Bacteroidales	UBA932	Cryptobacteroides	Cryptobacteroides sp902785825	No	-	-	10	0	8	10	147	29	2	0	0
MAG665	71010_153	50.77	4.24	Midium-quality	695	1398031	2170	Bacteria	Synergistota	Synergistia	Synergistales	Dethiosulfovibrionaceae	Pyramidobacter	Pyramidobacter sp017940445	No	-	-	0	0	1	3	3	3	0	0	0
MAG666	71010_164	94.14	0.69	Near complete	341	2736770	13918	Bacteria	Firmicutes_A	Clostridia	Oscillospirales	Acutalibacteraceae	RGIG2893	RGIG2893 sp017443405	Yes	LW	-	0	0	7	5	126	24	1	0	0
MAG667	71010_22	91.3	1.01	Near complete	291	2657399	16548	Bacteria	Bacteroidota	Bacteroidia	Bacteroidales	Muribaculaceae	Sodaliphilus	Sodaliphilus sp900320055	No	-	-	5	0	0	11	48	41	0	0	0
MAG668	71010_34	97.58	0.81	Near complete	31	2792934	255869	Bacteria	Bacteroidota	Bacteroidia	Bacteroidales	F082	Limimorpha	Limimorpha sp017645275	No	-	-	0	0	3	7	29	37	0	0	0
MAG669	71010_52	83.1	2.63	Midium-quality	463	1374112	3583	Bacteria	Firmicutes_A	Clostridia	Christensenellales	Borkfalkiaceae	UBA1259	UBA1259 sp900320065	No	-	-	0	0	0	7	21	13	1	0	0
MAG670	71010_65	65.83	0.87	Midium-quality	346	1253799	4470	Bacteria	Firmicutes_A	Clostridia	Christensenellales	CAG-917	RGIG8124		No	-	-	0	0	0	0	14	3	0	0	0
MAG671	71010_72_sub	95.51	1.12	High-quality	90	1367349	22916	Bacteria	Elusimicrobiota	Elusimicrobia	Elusimicrobiales	Elusimicrobiaceae	UBA1174		Yes	LW	HM	0	0	0	4	7	30	0	0	0
MAG672	71010_80_sub	67.86	8.43	Midium-quality	539	1876809	3922	Bacteria	Verrucomicrobiota	Kiritimatiellae	RFP12	UBA1067	UBA1067	UBA1067 sp002351765	No	-	-	0	0	3	11	60	24	1	0	0
MAG673	71010_88	99.06	0.78	Near complete	358	2565416	12965	Bacteria	Proteobacteria	Gammaproteobacteria	Enterobacterales	Succinivibrionaceae	Ruminobacter	Ruminobacter sp002309455	No	-	-	0	0	2	2	23	24	1	0	0
MAG674	71010_90	94.43	0.48	Near complete	39	2015900	112507	Bacteria	Bacteroidota	Bacteroidia	Bacteroidales	UBA932	Egerieousia	Egerieousia sp902780455	No	-	HM	4	0	0	12	21	21	0	0	0
MAG675	71010_bin.13	91.6	0.37	Near complete	116	1943745	24298	Bacteria	Bacteroidota	Bacteroidia	Bacteroidales	Bacteroidaceae	Alloprevotella	Alloprevotella sp902796835	No	-	-	3	0	3	6	44	29	0	0	0
MAG676	71010_bin.18_sub	83.32	0.27	Midium-quality	289	2505633	12747	Bacteria	Firmicutes_A	Clostridia	Christensenellales	CAG-74	GCA-900199385	GCA-900199385 sp902764875	No	-	-	0	1	3	14	63	19	1	0	0
MAG677	71010_bin.25	87.09	3.28	Midium-quality	237	2783286	15929	Bacteria	Verrucomicrobiota	Lentisphaeria	Victivallales	Victivallaceae	UBA1784		Yes	-	-	0	0	8	21	60	42	0	0	0
MAG678	71010_bin.29	92.83	0.9	Near complete	118	3002955	38405	Bacteria	Bacteroidota	Bacteroidia	Bacteroidales	Muribaculaceae	Sodaliphilus	Sodaliphilus sp902776835	No	-	-	7	0	1	14	46	37	0	0	0
MAG679	71010_bin.30	94.19	0.97	Near complete	164	2526621	21643	Bacteria	Firmicutes_A	Clostridia	Lachnospirales	Lachnospiraceae	NK4A144	NK4A144 sp000621405	No	-	-	0	0	2	3	26	39	0	0	0
MAG680	71010_bin.37	97.87	0	Near complete	60	2193789	69482	Bacteria	Firmicutes_A	Clostridia	Peptostreptococcales	Anaerovoracaceae	RUG11894	RUG11894 sp902773665	No	-	-	0	1	0	1	4	9	0	0	0
MAG681	71010_bin.39_sub	88.49	3.49	Midium-quality	214	2074252	14354	Bacteria	Bacteroidota	Bacteroidia	Bacteroidales	UBA932	Cryptobacteroides	Cryptobacteroides sp902766985	No	-	-	5	0	6	10	113	14	1	0	0
MAG682	71010_bin.59_sub	75.4	1.92	Midium-quality	295	1881930	7274	Bacteria	Bacteroidota	Bacteroidia	Bacteroidales	UBA932	Cryptobacteroides	Cryptobacteroides sp900318445	No	-	-	12	0	1	11	74	17	1	0	0
MAG683	71010_bin.66	94.97	0	Near complete	124	2146698	25320	Bacteria	Firmicutes_A	Clostridia	Oscillospirales	Acutalibacteraceae	SIG575	SIG575 sp017445685	Yes	-	-	0	0	5	5	41	22	0	0	0
MAG684	71010_bin.86	82.52	1.16	Midium-quality	263	2014248	9562	Bacteria	Bacteroidota	Bacteroidia	Bacteroidales	Bacteroidaceae	UBA6382	UBA6382 sp902788275	No	-	-	1	0	3	5	51	27	0	0	0
MAG685	71010_bin.92	91.19	1.17	Near complete	65	1857077	56731	Bacteria	Bacteroidota	Bacteroidia	Bacteroidales	UBA932	Cryptobacteroides	Cryptobacteroides sp017443025	Yes	LW	-	7	0	5	5	60	16	2	0	0
MAG686	71010_bin.93	97.7	0	Near complete	60	1613972	39786	Bacteria	Spirochaetota	Spirochaetia	CADAEX01	CADAEX01	CADAEX01	CADAEX01 sp902787125	No	LW	-	0	0	1	1	5	11	0	0	0
MAG687	71010_bin.96	67.95	0.4	Midium-quality	173	1149195	7519	Bacteria	Firmicutes_A	Clostridia	Lachnospirales	Lachnospiraceae	Eubacterium_G		No	-	-	0	0	4	0	21	17	0	0	0
MAG688	71010_output.011_sub	89.35	2.82	Midium-quality	318	1960402	12002	Bacteria	Firmicutes_A	Clostridia	Christensenellales	CAG-138	RUG472	RUG472 sp902768995	No	-	-	0	0	4	9	25	8	0	0	0
MAG689	71010_output.018	92.24	1.41	Near complete	295	2262738	11376	Bacteria	Bacteroidota	Bacteroidia	Bacteroidales	Muribaculaceae	SFRY01		No	-	-	5	0	3	6	33	30	0	0	0
MAG690	71010_output.114	67.55	8.61	Midium-quality	902	1711068	1998	Bacteria	Firmicutes_A	Clostridia	Lachnospirales	Lachnospiraceae	NK4A144	NK4A144 sp003488445	No	-	-	0	0	1	1	27	25	0	0	0
MAG691	91002_170	82.21	1.41	Midium-quality	718	2235488	3804	Bacteria	Elusimicrobiota	Elusimicrobia	Elusimicrobiales	UBA9959	CACZRG01		No	LW	HM	0	0	1	6	18	32	0	0	0
MAG692	91002_183	96.99	1.38	Near complete	142	2790372	31159	Bacteria	Bacteroidota	Bacteroidia	Bacteroidales	Muribaculaceae	Sodaliphilus	Sodaliphilus sp902768435	No	LW	HM	5	0	1	14	40	32	1	0	0
MAG693	91002_209	95.79	0.48	Near complete	77	2380048	92781	Bacteria	Bacteroidota	Bacteroidia	Bacteroidales	UBA932	Cryptobacteroides		Yes	LW	-	6	0	4	22	97	18	0	0	0
MAG694	91002_213_sub	71.66	0.96	Midium-quality	577	1519652	2915	Bacteria	Firmicutes_A	Clostridia	Oscillospirales	CAG-272	RUG12395	RUG12395 sp902778725	No	-	-	0	0	2	4	55	8	0	0	0
MAG695	91002_216	85.72	3.5	Midium-quality	580	2427741	5423	Bacteria	Bacteroidota	Bacteroidia	Bacteroidales	Muribaculaceae	Sodaliphilus	Sodaliphilus sp900318065	No	-	-	4	0	1	13	30	28	0	0	0
MAG696	91002_220	76.71	1.83	Midium-quality	411	1723131	5326	Bacteria	Firmicutes_A	Clostridia	Lachnospirales	Lachnospiraceae	UBA629	UBA629 sp900317915	No	-	-	0	0	5	0	27	17	0	0	0
MAG697	91002_8	85.69	1.64	Midium-quality	433	1846148	6013	Bacteria	Firmicutes_A	Clostridia	Christensenellales	DTU072	CAG-1782		Yes	LW	-	0	0	1	2	18	12	0	0	0
MAG698	91002_9	70.41	6.13	Midium-quality	1052	2218097	2378	Bacteria	Bacteroidota	Bacteroidia	Bacteroidales	Muribaculaceae	Sodaliphilus	Sodaliphilus sp017454355	No	-	-	2	0	1	10	36	30	0	0	0
MAG699	91002_bin.102	94.65	0.02	Near complete	180	1644500	12243	Bacteria	Firmicutes_A	Clostridia	Oscillospirales	Oscillospiraceae	Onthomonas	Onthomonas sp900314485	No	-	-	0	0	2	4	16	10	0	0	0
MAG700	91002_bin.104	82.86	0	Midium-quality	87	1600014	36988	Bacteria	Bacteroidota	Bacteroidia	Bacteroidales	UBA932	Cryptobacteroides		No	LW	-	10	0	0	5	47	12	0	0	0
MAG701	91002_bin.115	76.12	0.71	Midium-quality	238	1619858	8013	Bacteria	Firmicutes_A	Clostridia	Peptostreptococcales	Anaerovoracaceae	RUG11894	RUG11894 sp017412505	No	LW	HM	0	0	1	1	11	6	0	0	0
MAG702	91002_bin.117	83.28	0	Midium-quality	122	2806110	43647	Bacteria	Firmicutes_A	Clostridia	Oscillospirales	Acutalibacteraceae	UBA1081		Yes	LW	-	0	0	7	3	136	12	3	0	0
MAG703	91002_bin.131	79.14	0	Midium-quality	26	1542136	115453	Bacteria	Firmicutes_A	Clostridia	Christensenellales	CAG-138	UBA3792	UBA3792 sp902792295	No	LW	HM	0	0	1	2	10	9	0	0	0
MAG704	91002_bin.20	83.62	3.41	Midium-quality	157	2427395	22170	Bacteria	Verrucomicrobiota	Kiritimatiellae	RFP12	UBA1067	UBA1067	UBA1067 sp902800055	No	-	-	0	0	4	9	65	38	2	0	0
MAG705	91002_bin.22	52.41	3.04	Midium-quality	589	2444586	4270	Bacteria	Verrucomicrobiota	Kiritimatiellae	RFP12	UBA3636	UBA3636		No	-	-	0	1	5	13	92	32	1	0	0
MAG706	91002_bin.23	87.3	2.3	Midium-quality	126	957433	9043	Bacteria	Firmicutes	Bacilli	RFN20	CAG-826	UBA3207		No	LW	-	0	0	0	1	11	12	0	0	0
MAG707	91002_bin.35	63.85	1.9	Midium-quality	274	1310139	5054	Bacteria	Bacteroidota	Bacteroidia	Bacteroidales	UBA932	Egerieousia	Egerieousia sp002309115	No	LW	HM	2	0	1	7	17	14	0	0	0
MAG708	91002_bin.45	91.76	0.5	Near complete	77	3275102	67613	Bacteria	Bacteroidota	Bacteroidia	Bacteroidales	Muribaculaceae	Sodaliphilus	Sodaliphilus sp900318345	Yes	-	-	10	0	3	13	69	42	0	0	0
MAG709	91002_bin.54	95.4	0.68	Near complete	168	1287806	9863	Bacteria	Spirochaetota	Spirochaetia	CADAEX01	CADAEX01	CADAEX01	CADAEX01 sp902787125	No	LW	-	0	0	1	1	5	8	0	0	0
MAG710	91002_bin.73	96.71	0	Near complete	155	2591529	26403	Bacteria	Firmicutes_A	Clostridia	Oscillospirales	Acutalibacteraceae	CAG-177		Yes	LW	HM	0	0	6	8	102	13	0	0	1
MAG711	91002_bin.80	86.11	1.48	Midium-quality	184	1918218	15974	Bacteria	Bacteroidota	Bacteroidia	Bacteroidales	UBA932	Cryptobacteroides	Cryptobacteroides sp902766985	No	-	-	6	0	7	5	105	12	0	0	0
MAG712	91002_bin.89	92.7	1.7	Near complete	46	2514477	86413	Bacteria	Bacteroidota	Bacteroidia	Bacteroidales	UBA932	Cryptobacteroides	Cryptobacteroides sp900319685	No	LW	-	15	0	4	9	88	23	2	0	0
MAG713	91002_bin.91	59.82	0.98	Midium-quality	25	1622269	88899	Bacteria	Firmicutes_B	Dehalobacteriia	UBA4068	UBA4068	RGIG3155		Yes	LW	HM	0	0	1	4	11	8	0	1	0
MAG714	91002_output.011	80.37	1.06	Midium-quality	319	2250773	15419	Bacteria	Firmicutes_A	Clostridia	Oscillospirales	Oscillospiraceae	UBA2922	UBA2922 sp902802565	No	LW	-	0	1	2	3	16	17	0	3	0
MAG715	91002_output.016_sub	81.87	9.88	Midium-quality	674	2261178	4305	Bacteria	Firmicutes_C	Negativicutes	Acidaminococcales	Acidaminococcaceae	Succiniclasticum	Succiniclasticum sp900315925	No	-	-	0	3	1	8	9	24	0	0	0
MAG716	91002_output.029	89.86	1.43	Midium-quality	77	2563597	113170	Bacteria	Bacteroidota	Bacteroidia	Bacteroidales	Bacteroidaceae	UBA1179	UBA1179 sp902782245	Yes	LW	-	4	0	5	22	81	24	1	0	0
MAG717	91002_output.040	92.75	8.96	Midium-quality	470	3634210	18256	Bacteria	Firmicutes_A	Clostridia	Christensenellales	CAG-74	RUG563	RUG563 sp017443295	Yes	-	-	0	0	4	25	113	28	2	0	0
MAG718	91003_139	72.93	1.68	Midium-quality	689	1547380	2361	Bacteria	Firmicutes_A	Clostridia	Lachnospirales	Lachnospiraceae	ISDg	ISDg sp902797475	No	LW	HM	0	0	5	8	32	9	0	0	0
MAG719	91003_143	69.04	1.23	Midium-quality	471	1011175	2311	Bacteria	Elusimicrobiota	Elusimicrobia	Elusimicrobiales	Elusimicrobiaceae	UBA1174		Yes	LW	-	0	0	0	2	6	13	0	0	0
MAG720	91003_148	63.8	3.36	Midium-quality	447	952953	2356	Bacteria	Proteobacteria	Alphaproteobacteria	Rs-D84	Rs-D84	Enterousia		No	-	-	0	0	0	1	3	14	0	0	0
MAG721	91003_153	66.37	5.19	Midium-quality	562	1359353	2716	Bacteria	Bacteroidota	Bacteroidia	Bacteroidales	Paludibacteraceae	RF16	RF16 sp900316005	No	-	-	0	0	2	3	22	20	1	0	0
MAG722	91003_163	53.32	2.62	Midium-quality	863	1661110	2005	Bacteria	Firmicutes_A	Clostridia	Oscillospirales	Acutalibacteraceae	UBA6857	UBA6857 sp902761265	No	LW	HM	0	0	4	9	60	7	0	0	0
MAG723	91003_167	88.02	1.01	Midium-quality	454	2400789	7220	Bacteria	Firmicutes_A	Clostridia	Oscillospirales	Acutalibacteraceae	RGIG2893	RGIG2893 sp017443405	No	LW	-	0	0	6	6	124	18	1	0	0
MAG724	91003_22	91.19	1.42	Near complete	290	2189698	12317	Bacteria	Bacteroidota	Bacteroidia	Bacteroidales	Bacteroidaceae	Prevotella	Prevotella sp902776665	No	-	-	6	0	4	2	59	33	0	0	0
MAG725	91003_31	79.73	2.6	Midium-quality	542	1662073	3580	Bacteria	Firmicutes_A	Clostridia	Peptostreptococcales	Anaerovoracaceae	RUG11894		No	LW	HM	0	0	1	2	9	7	0	0	0
MAG726	91003_5	95.51	2.25	Near complete	47	1390010	61763	Bacteria	Elusimicrobiota	Elusimicrobia	Elusimicrobiales	Elusimicrobiaceae	UBA1174		Yes	-	-	0	0	0	3	7	25	0	0	0
MAG727	91003_70_sub	74.5	0	Midium-quality	44	1513119	137563	Bacteria	Patescibacteria	JAEDAM01	Absconditabacterales	X112			Yes	LW	HM	0	0	0	0	0	0	0	0	0
MAG728	91003_bin.100	90.5	1.05	Near complete	65	1622867	35058	Bacteria	Bacteroidota	Bacteroidia	Bacteroidales	UBA932	Cryptobacteroides		Yes	LW	-	9	0	0	4	20	12	0	0	0
MAG729	91003_bin.102	97.13	0	Near complete	114	1365150	18669	Bacteria	Spirochaetota	Spirochaetia	CADAEX01	CADAEX01	CADAEX01	CADAEX01 sp902787125	No	LW	-	0	0	1	0	5	7	0	0	0
MAG730	91003_bin.109	88.99	1.35	Midium-quality	167	1902194	17179	Bacteria	Bacteroidota	Bacteroidia	Bacteroidales	UBA932	Cryptobacteroides		No	LW	-	6	0	4	20	88	16	0	0	0
MAG731	91003_bin.11	95.07	2.54	Near complete	53	3100523	123233	Bacteria	Bacteroidota	Bacteroidia	Bacteroidales	UBA932	Cryptobacteroides	Cryptobacteroides sp900313275	No	-	-	12	0	14	17	172	52	5	0	0
MAG732	91003_bin.19	81.82	4.55	Midium-quality	107	3817263	53526	Bacteria	Chloroflexota	Anaerolineae	Anaerolineales	Anaerolineaceae	Flexilinea		Yes	LW	-	0	0	2	8	49	61	1	0	0
MAG733	91003_bin.3	73.28	0	Midium-quality	13	1004511	161015	Bacteria	Patescibacteria	JAEDAM01	Absconditabacterales	X112	UBA3291		Yes	LW	HM	0	0	0	0	0	1	0	0	0
MAG734	91003_bin.58_sub	82.78	6.35	Midium-quality	226	1998967	11283	Bacteria	Bacteroidota	Bacteroidia	Bacteroidales	UBA932	Bact-11	Bact-11 sp902789445	No	-	-	8	0	1	11	45	22	0	0	0
MAG735	91003_bin.78	74.25	1.61	Midium-quality	93	2088564	39600	Bacteria	Bacteroidota	Bacteroidia	Bacteroidales	F082	Limimorpha	Limimorpha sp002310075	No	LW	-	1	0	3	3	24	24	0	0	0
MAG736	91003_bin.82	88.45	1.02	Midium-quality	180	2201490	15749	Bacteria	Firmicutes_A	Clostridia	Saccharofermentanales	Saccharofermentanaceae	Saccharofermentans	Saccharofermentans sp902767145	No	LW	HM	0	0	2	2	32	20	0	0	0
MAG737	91003_output.003_sub	79.59	9.49	Midium-quality	795	2927012	5102	Bacteria	Bacteroidota	Bacteroidia	Bacteroidales	Muribaculaceae	Sodaliphilus	Sodaliphilus sp902792895	No	-	-	9	0	1	16	63	36	1	0	0
MAG738	91003_output.036	78.16	9.96	Midium-quality	836	3079182	5933	Bacteria	Firmicutes_A	Clostridia	Oscillospirales	Oscillospiraceae	Limivicinus	Limivicinus sp902778665	No	-	-	0	0	3	6	56	24	0	0	0
MAG739	91005_107	89.33	3.17	Midium-quality	568	1899408	4311	Bacteria	Firmicutes_C	Negativicutes	Acidaminococcales	Acidaminococcaceae	Succiniclasticum	Succiniclasticum sp900315925	No	-	-	0	1	1	5	7	19	0	0	0
MAG740	91005_113	51.77	1.32	Midium-quality	494	1521127	3581	Bacteria	Firmicutes_A	Clostridia	Lachnospirales	Lachnospiraceae	UBA3633		Yes	LW	-	0	0	1	1	4	6	0	0	0
MAG741	91005_125_sub	92.83	5.03	Midium-quality	239	2647953	16559	Bacteria	Bacteroidota	Bacteroidia	Bacteroidales	Muribaculaceae	Sodaliphilus		No	-	-	4	0	2	12	38	40	1	0	0
MAG742	91005_165	90.22	2.29	Near complete	436	2288553	7379	Bacteria	Bacteroidota	Bacteroidia	Bacteroidales	Muribaculaceae	SFRY01		No	LW	-	4	0	2	7	33	31	0	0	0
MAG743	91005_191	83.33	0.89	Midium-quality	624	2230444	4532	Bacteria	Firmicutes_A	Clostridia	Oscillospirales	Acutalibacteraceae	UBA6857	UBA6857 sp902786285	No	-	-	0	0	3	6	75	10	0	0	0
MAG744	91005_199	91.18	3.05	Near complete	547	2340047	5642	Bacteria	Bacteroidota	Bacteroidia	Bacteroidales	P3	UBA1217	UBA1217 sp002371315	No	-	-	0	0	2	4	19	28	0	0	0
MAG745	91005_22	93.11	2.95	Near complete	237	2094042	12204	Bacteria	Bacteroidota	Bacteroidia	Bacteroidales	Bacteroidaceae	Prevotella	Prevotella sp900314915	No	-	-	4	0	1	5	37	24	0	0	0
MAG746	91005_26	96.64	0.45	Near complete	131	2368925	31598	Bacteria	Firmicutes_A	Clostridia	Oscillospirales	Acutalibacteraceae	SIG575	SIG575 sp017454815	Yes	-	HM	0	0	3	6	45	18	1	0	0
MAG747	91005_33	86.81	7.69	Midium-quality	131	1140183	127267	Bacteria	Proteobacteria	Alphaproteobacteria	Rs-D84	Rs-D84	Enterousia		Yes	-	-	0	0	0	2	4	18	0	0	0
MAG748	91005_37	73.52	2.42	Midium-quality	566	1467654	3012	Bacteria	Firmicutes_A	Clostridia	Peptostreptococcales	Anaerovoracaceae	RUG11894	RUG11894 sp902773665	No	-	-	0	0	0	0	3	6	0	0	0
MAG749	91005_73	83.65	3.12	Midium-quality	514	1873489	4585	Bacteria	Firmicutes_A	Clostridia	Lachnospirales	Lachnospiraceae	UBA3766	UBA3766 sp002368665	No	LW	-	0	0	4	2	25	22	0	0	0
MAG750	91005_bin.114	87.87	1.68	Midium-quality	60	1730148	43464	Bacteria	Firmicutes_A	Clostridia	Oscillospirales	Acutalibacteraceae	Ruminococcus_E		Yes	LW	HM	0	0	5	3	26	16	0	0	0
MAG751	91005_bin.121	82.55	0	Midium-quality	24	2022091	173520	Bacteria	Firmicutes_A	Clostridia	Oscillospirales	Oscillospiraceae	Limivicinus	Limivicinus sp902802045	No	LW	HM	0	1	2	5	33	35	0	0	0
MAG752	91005_bin.129_sub	52.23	0.95	Midium-quality	189	961322	5355	Bacteria	Bacteroidota	Bacteroidia	Bacteroidales	UBA932	Cryptobacteroides		Yes	-	-	3	0	0	2	31	8	0	0	0
MAG753	91005_bin.139	85.57	2.48	Midium-quality	244	1691033	7632	Bacteria	Firmicutes_A	Clostridia	Saccharofermentanales	Saccharofermentanaceae	Saccharofermentans	Saccharofermentans sp902782125	No	-	-	0	0	3	4	31	16	0	0	0
MAG754	91005_bin.17	95.43	0	Near complete	25	2681011	152426	Bacteria	Bacteroidota	Bacteroidia	Bacteroidales	F082	Limimorpha	Limimorpha sp017531225	Yes	LW	-	1	0	2	5	29	26	0	0	0
MAG755	91005_bin.2	93.96	0	Near complete	145	2934467	33144	Bacteria	Firmicutes_A	Clostridia	Lachnospirales	Lachnospiraceae	RUG11200	RUG11200 sp902766825	No	LW	-	0	0	21	4	26	32	0	0	0
MAG756	91005_bin.31	83.29	3.89	Midium-quality	187	2275921	17701	Bacteria	Bacteroidota	Bacteroidia	Bacteroidales	UBA932	Cryptobacteroides	Cryptobacteroides sp900320185	No	-	-	6	0	13	8	99	22	3	0	0
MAG757	91005_bin.47	92.77	0	Near complete	107	1335399	18054	Bacteria	Firmicutes_A	Clostridia	Peptostreptococcales	Anaerovoracaceae	Eubacterium_B	Eubacterium_B sp902776725	No	LW	HM	0	0	0	1	2	2	0	0	0
MAG758	91005_bin.55	94.02	0	Near complete	130	2489832	30175	Bacteria	Firmicutes_A	Clostridia	Saccharofermentanales	Saccharofermentanaceae	Saccharofermentans	Saccharofermentans sp900111435	No	LW	HM	0	0	5	5	42	26	0	0	0
MAG759	91005_bin.57_sub	92.09	1.67	Near complete	105	2151697	29989	Bacteria	Bacteroidota	Bacteroidia	Bacteroidales	UBA932	Cryptobacteroides		No	-	-	10	0	6	24	102	19	1	0	0
MAG760	91005_bin.6	87.44	0.45	Midium-quality	189	1933729	14014	Bacteria	Firmicutes_A	Clostridia	Oscillospirales	Oscillospiraceae	CAG-83		Yes	-	-	0	0	2	1	13	15	0	0	0
MAG761	91005_bin.66	95.4	0	Near complete	120	1301351	16291	Bacteria	Spirochaetota	Spirochaetia	CADAEX01	CADAEX01	CADAEX01	CADAEX01 sp902787125	No	LW	-	0	0	1	0	4	8	0	0	0
MAG762	91005_bin.68	80.69	1.42	Midium-quality	212	1298237	7074	Bacteria	Firmicutes_A	Clostridia	Peptostreptococcales	Anaerovoracaceae	RUG754	RUG754 sp900315895	No	-	-	0	1	0	0	4	4	0	0	0
MAG763	91005_bin.77_sub	78.3	0.68	Midium-quality	251	1795391	8289	Bacteria	Bacteroidota	Bacteroidia	Bacteroidales	Bacteroidaceae	UBA6382	UBA6382 sp902788275	No	-	-	0	0	3	4	41	23	0	0	0
MAG764	91005_bin.96	56.71	5.7	Midium-quality	352	1930068	5895	Bacteria	Verrucomicrobiota	Kiritimatiellae	RFP12	UBA1067	UBA1067	UBA1067 sp002351765	No	-	-	0	0	3	9	51	38	1	0	0
MAG765	91005_output.006_sub	89.42	2.69	Midium-quality	291	2888801	52765	Bacteria	Bacteroidota	Bacteroidia	Bacteroidales	F082	Limimorpha	Limimorpha sp902774295	No	-	-	0	0	0	7	31	38	0	0	0
MAG766	91005_output.031	79.39	6.19	Midium-quality	251	1757023	10719	Bacteria	Bacteroidota	Bacteroidia	Bacteroidales	UBA932	Cryptobacteroides	Cryptobacteroides sp900317925	No	-	-	4	0	5	10	65	18	1	0	0
MAG767	91006_102	79.66	2.08	Midium-quality	480	1834245	4935	Bacteria	Bacteroidota	Bacteroidia	Bacteroidales	Paludibacteraceae	RF16	RF16 sp902800215	Yes	-	-	5	0	1	9	28	28	9	0	0
MAG768	91006_23	81.75	2.72	Midium-quality	394	1122542	3377	Bacteria	Elusimicrobiota	Elusimicrobia	Elusimicrobiales	Elusimicrobiaceae	UBA1174		No	-	-	0	0	0	3	6	20	0	0	0
MAG769	91006_6	76.11	8.28	Midium-quality	1045	2626579	2853	Bacteria	Spirochaetota	Spirochaetia	Treponematales	Treponemataceae	Treponema_D	Treponema_D sp002391235	No	-	-	0	0	2	1	34	25	0	0	0
MAG770	91006_98	72.32	1.09	Midium-quality	742	1738916	2595	Bacteria	Bacteroidota	Bacteroidia	Bacteroidales	Muribaculaceae	SFRY01		No	LW	-	1	0	1	4	28	20	0	0	0
MAG771	91006_bin.12	91.29	7.3	Midium-quality	167	1486517	11928	Bacteria	Firmicutes	Bacilli	RF39	UBA660	RUG12783		Yes	-	-	0	0	2	3	7	16	0	0	0
MAG772	91006_bin.36	57.42	9.37	Midium-quality	201	830916	4355	Bacteria	Firmicutes	Bacilli	RFN20	CAG-826	UBA2450	UBA2450 sp002342545	No	LW	HM	0	0	5	1	9	5	0	0	0
MAG773	91006_bin.7	91.76	1.12	Near complete	147	1258045	12028	Bacteria	Firmicutes	Bacilli	RFN20	CAG-826	RUG14515		No	LW	-	0	0	1	1	18	8	0	0	0
MAG774	91006_output.001	97.04	0.19	Near complete	231	2953125	30909	Bacteria	Bacteroidota	Bacteroidia	Bacteroidales	Bacteroidaceae	Prevotella	Prevotella sp900315775	No	-	-	6	0	6	13	53	35	11	0	0
MAG775	91006_output.002	89.04	5.64	Midium-quality	496	4132279	21402	Bacteria	Bacteroidota	Bacteroidia	Bacteroidales	Bacteroidaceae	Prevotella		No	-	-	14	0	5	24	112	49	4	0	0
MAG776	91006_output.004	96.09	6.14	Midium-quality	570	2591128	7163	Bacteria	Firmicutes_C	Negativicutes	Acidaminococcales	Acidaminococcaceae	Succiniclasticum	Succiniclasticum sp900315925	No	-	-	0	3	1	7	9	19	0	0	0
MAG777	91006_output.006	90.64	5.5	Midium-quality	361	2222907	10186	Bacteria	Firmicutes_A	Clostridia	Saccharofermentanales	Saccharofermentanaceae	Saccharofermentans	Saccharofermentans sp017427465	No	LW	-	0	0	1	1	38	16	0	0	0
MAG778	91008_152	67.95	4.89	Midium-quality	588	1367792	2589	Bacteria	Firmicutes_A	Clostridia	Peptostreptococcales	Anaerovoracaceae	RUG11894	RUG11894 sp902773665	No	-	-	0	0	0	1	3	7	0	0	0
MAG779	91008_16_sub	92.99	3.73	Near complete	309	2706398	12945	Bacteria	Firmicutes_A	Clostridia	Oscillospirales	Acutalibacteraceae	RGIG2893	RGIG2893 sp017443405	No	LW	-	0	0	9	5	131	19	1	0	0
MAG780	91008_172_sub	69.8	8.6	Midium-quality	262	2044871	10149	Bacteria	Bacteroidota	Bacteroidia	Bacteroidales	UBA932	Egerieousia	Egerieousia sp900316795	No	-	-	1	0	0	10	17	22	0	0	0
MAG781	91008_174	78.48	2.8	Midium-quality	660	1860476	3204	Bacteria	Firmicutes_C	Negativicutes	Selenomonadales	Selenomonadaceae	UBA3796	UBA3796 sp902801565	No	HW	-	0	2	3	8	16	24	0	0	0
MAG782	91008_28	83.94	1.84	Midium-quality	417	2638176	8061	Bacteria	Bacteroidota	Bacteroidia	Bacteroidales	Bacteroidaceae	UBA3839	UBA3839 sp900314125	No	HW	-	8	0	8	14	106	30	9	0	0
MAG783	91008_48	93.98	1.09	Near complete	285	2820002	14546	Bacteria	Bacteroidota	Bacteroidia	Bacteroidales	P3	UBA1219	UBA1219 sp017443265	Yes	-	-	0	0	0	6	11	28	0	0	0
MAG784	91008_67	80.12	5.24	Midium-quality	611	2139488	4325	Bacteria	Synergistota	Synergistia	Synergistales	Dethiosulfovibrionaceae	Pyramidobacter	Pyramidobacter sp017940445	No	-	-	0	0	0	3	5	14	0	0	0
MAG785	91008_8	76.54	4.05	Midium-quality	447	1780430	4659	Bacteria	Bacteroidota	Bacteroidia	Bacteroidales	UBA932	Cryptobacteroides	Cryptobacteroides sp902794615	No	-	-	3	0	2	7	65	26	0	0	0
MAG786	91008_96_sub	87.37	2.96	Midium-quality	416	1827577	5430	Bacteria	Firmicutes_A	Clostridia	Peptostreptococcales	Anaerovoracaceae	RUG14258	RUG14258 sp902797345	No	-	-	0	1	0	0	8	7	0	5	0
MAG787	91008_bin.103	95.74	0.24	Near complete	62	1763632	45596	Bacteria	Firmicutes_A	Clostridia	Peptostreptococcales	Anaerovoracaceae	RUG754	RUG754 sp900315895	No	-	-	0	2	1	0	4	5	0	0	0
MAG788	91008_bin.104	87.51	2.26	Midium-quality	230	1682249	8961	Bacteria	Firmicutes_A	Clostridia	Christensenellales	CAG-138	UBA3792	UBA3792 sp902792295	No	LW	HM	0	0	2	3	19	11	0	0	0
MAG789	91008_bin.107	81.41	8.54	Midium-quality	278	2327472	11459	Bacteria	Bacteroidota	Bacteroidia	Bacteroidales	UBA932	Cryptobacteroides	Cryptobacteroides sp900321245	No	-	-	11	0	6	27	122	18	2	0	0
MAG790	91008_bin.132	94.24	2.82	Near complete	147	2051788	21059	Bacteria	Actinobacteriota	Coriobacteriia	Coriobacteriales	Atopobiaceae	RUG721	RUG721 sp900321745	No	HW	-	0	0	1	6	37	13	0	0	0
MAG791	91008_bin.134	69.45	2.14	Midium-quality	247	1711807	8064	Bacteria	Firmicutes_A	Clostridia	Christensenellales	CAG-138	RUG472	RUG472 sp902801845	No	-	-	0	0	1	7	24	7	0	0	0
MAG792	91008_bin.26	83.36	2.66	Midium-quality	203	1517330	9345	Bacteria	Firmicutes_A	Clostridia	Peptostreptococcales	Anaerovoracaceae	Copromorpha	Copromorpha sp902787725	Yes	-	-	0	0	1	1	6	8	1	0	0
MAG793	91008_bin.37	93.95	0.93	Near complete	71	2960892	59373	Bacteria	Bacteroidota	Bacteroidia	Bacteroidales	Bacteroidaceae	UBA4334	UBA4334 sp900316505	No	LW	-	4	0	6	25	90	47	3	0	0
MAG794	91008_bin.44_sub	88.58	2.52	Midium-quality	275	2133446	9637	Bacteria	Firmicutes_A	Clostridia	Oscillospirales	Oscillospiraceae	RGIG7114		Yes	-	-	0	0	2	10	25	11	0	0	0
MAG795	91008_bin.5	94.92	0	Near complete	126	1799978	18961	Bacteria	Synergistota	Synergistia	Synergistales	Synergistaceae	Synergistes		Yes	-	-	0	2	1	2	8	22	0	0	0
MAG796	91008_bin.51	93.19	0.67	Near complete	170	2466400	20086	Bacteria	Firmicutes_A	Clostridia	Oscillospirales	Acutalibacteraceae	UBA6857	UBA6857 sp902786285	Yes	-	-	0	0	4	8	74	13	0	0	0
MAG797	91008_bin.58	94.35	1.08	Near complete	52	3262910	98719	Bacteria	Bacteroidota	Bacteroidia	Bacteroidales	F082	Limimorpha	Limimorpha sp902799345	No	-	-	1	0	5	7	34	40	0	0	0
MAG798	91008_bin.68_sub	97.52	1.7	Near complete	128	2319859	29574	Bacteria	Firmicutes_A	Clostridia	Saccharofermentanales	Saccharofermentanaceae	Saccharofermentans	Saccharofermentans sp902775565	No	-	-	0	0	5	1	39	14	0	0	0
MAG799	91008_bin.71	84.41	4.6	Midium-quality	240	1872391	9941	Bacteria	Firmicutes	Bacilli	Erysipelotrichales	Erysipelotrichaceae	UBA636	UBA636 sp900321955	No	-	-	0	0	0	15	41	13	0	0	0
MAG800	91008_bin.73	87.26	1.26	Midium-quality	161	2770240	25179	Bacteria	Bacteroidota	Bacteroidia	Bacteroidales	Muribaculaceae	Sodaliphilus	Sodaliphilus sp900320245	No	-	-	9	0	3	14	60	41	0	0	0
MAG801	91008_bin.74	95.15	0.71	Near complete	120	1973010	26628	Bacteria	Firmicutes_A	Clostridia	Saccharofermentanales	Saccharofermentanaceae	Saccharofermentans	Saccharofermentans sp902782125	No	-	-	0	0	3	3	31	14	0	0	0
MAG802	91008_bin.81	90.73	3.37	Near complete	77	1459755	27776	Bacteria	Firmicutes	Bacilli	RF39	UBA660	RUG11890		Yes	-	-	0	0	3	1	5	13	0	0	0
MAG803	91008_bin.98	93.65	1.98	Near complete	216	2604718	18287	Bacteria	Firmicutes_A	Clostridia	Lachnospirales	Lachnospiraceae	AC2028	AC2028 sp902761225	No	-	-	0	0	4	11	64	25	1	0	0
MAG804	91008_output.003	91.08	3.71	Near complete	596	1955307	4296	Bacteria	Firmicutes_C	Negativicutes	Acidaminococcales	Acidaminococcaceae	Succiniclasticum	Succiniclasticum sp900315925	No	-	-	0	2	1	6	7	14	0	0	0
MAG805	91008_output.004_sub	94.19	5.26	Midium-quality	366	4910924	39950	Bacteria	Bacteroidota	Bacteroidia	Bacteroidales	Bacteroidaceae	Prevotella		No	-	-	15	0	6	25	122	59	2	0	0
MAG806	91008_output.006_sub	91.63	3.62	Near complete	158	3387429	84362	Bacteria	Bacteroidota	Bacteroidia	Bacteroidales	Muribaculaceae	Sodaliphilus	Sodaliphilus sp902776435	No	-	-	10	0	1	16	72	41	0	0	0
MAG807	91008_output.007	92.64	1.65	Near complete	95	2978828	54675	Bacteria	Bacteroidota	Bacteroidia	Bacteroidales	Muribaculaceae	Sodaliphilus	Sodaliphilus sp017478265	Yes	HW	-	5	0	1	13	34	43	0	0	0
