# Supplementary material for: Impact of rumen microbiome on cattle carcass traits
Source: Sci Rep. 2024 Mar 13;14:6064. doi: 10.1038/s41598-024-56603-3 (PMC10937913; doi:10.1038/s41598-024-56603-3)
Supplement: Supplementary file 4 — Supplementary Information 4. [file 41598_2024_56603_MOESM4_ESM.xlsx]

## Sheet: Sheet1
Supplementarty data S4 The potential of volatile fatty acids production of MAGs
MAG ID	Phylum	VFA production1
		Acetate	Propionate	Butyrate
MAG1	Verrucomicrobiota	T	F	F
MAG2	Actinobacteriota	F	F	F
MAG3	Firmicutes_A	T	F	F
MAG4	Firmicutes_A	T	F	F
MAG5	Firmicutes_A	T	F	F
MAG6	Bacteroidota	T	T	F
MAG7	Firmicutes_A	T	T	F
MAG8	Firmicutes_A	T	F	F
MAG9	Bacteroidota	T	T	F
MAG10	Firmicutes_A	T	F	F
MAG11	Firmicutes_A	T	F	T
MAG12	Proteobacteria	T	F	F
MAG13	Bacteroidota	T	F	T
MAG14	Firmicutes_A	T	F	T
MAG15	Methanobacteriota	F	F	F
MAG16	Firmicutes_A	T	F	F
MAG17	Bacteroidota	T	T	F
MAG18	Bacteroidota	T	T	T
MAG19	Firmicutes_A	T	F	F
MAG20	Firmicutes_A	T	T	T
MAG21	Firmicutes_A	T	F	T
MAG22	Bacteroidota	T	F	F
MAG23	Firmicutes_A	T	F	T
MAG24	Verrucomicrobiota	F	F	F
MAG25	Firmicutes_A	T	F	T
MAG26	Verrucomicrobiota	T	F	F
MAG27	Proteobacteria	T	F	F
MAG28	Bacteroidota	T	T	F
MAG29	Verrucomicrobiota	T	F	T
MAG30	Bacteroidota	T	T	T
MAG31	Bacteroidota	T	T	T
MAG32	Bacteroidota	F	T	T
MAG33	Firmicutes_C	F	T	F
MAG34	Firmicutes_A	T	F	F
MAG35	Firmicutes_A	F	F	F
MAG36	Proteobacteria	T	T	F
MAG37	Patescibacteria	T	F	F
MAG38	Bacteroidota	T	T	F
MAG39	Bacteroidota	T	T	F
MAG40	Firmicutes_A	T	F	T
MAG41	Bacteroidota	T	T	T
MAG42	Firmicutes_A	T	F	F
MAG43	Verrucomicrobiota	T	F	F
MAG44	Elusimicrobiota	T	F	F
MAG45	Patescibacteria	T	F	F
MAG46	Chloroflexota	T	F	F
MAG47	Firmicutes_A	T	F	F
MAG48	Firmicutes_A	T	F	F
MAG49	Planctomycetota	T	F	F
MAG50	Bacteroidota	F	T	T
MAG51	Synergistota	F	T	F
MAG52	Spirochaetota	T	F	F
MAG53	Firmicutes	T	F	F
MAG54	Bacteroidota	T	F	F
MAG55	Firmicutes_A	T	F	T
MAG56	Firmicutes	T	F	F
MAG57	Firmicutes_A	T	F	F
MAG58	Bacteroidota	T	T	F
MAG59	Bacteroidota	T	T	T
MAG60	Bacteroidota	T	F	F
MAG61	Verrucomicrobiota	T	F	F
MAG62	Firmicutes_A	T	F	F
MAG63	Verrucomicrobiota	T	F	T
MAG64	Verrucomicrobiota	T	F	F
MAG65	Verrucomicrobiota	F	F	F
MAG66	Firmicutes_A	T	F	F
MAG67	Firmicutes_C	F	T	F
MAG68	Firmicutes	F	F	F
MAG69	Verrucomicrobiota	T	F	F
MAG70	Firmicutes_C	F	T	F
MAG71	Firmicutes_A	T	T	T
MAG72	Bacteroidota	T	F	F
MAG73	Bacteroidota	F	F	F
MAG74	Firmicutes_A	F	F	F
MAG75	Bacteroidota	T	T	T
MAG76	Firmicutes_A	T	T	F
MAG77	Firmicutes_C	F	T	F
MAG78	Verrucomicrobiota	T	F	T
MAG79	Actinobacteriota	T	T	F
MAG80	Firmicutes_A	T	F	T
MAG81	Firmicutes_A	T	F	F
MAG82	Firmicutes_C	F	T	F
MAG83	Bacteroidota	F	F	T
MAG84	Firmicutes_A	T	F	F
MAG85	Bacteroidota	T	T	F
MAG86	Firmicutes_A	T	F	T
MAG87	Bacteroidota	T	T	T
MAG88	Firmicutes_A	T	F	F
MAG89	Bacteroidota	T	T	F
MAG90	Firmicutes_A	T	F	F
MAG91	Bacteroidota	F	F	T
MAG92	Firmicutes	T	T	T
MAG93	Firmicutes_A	T	F	F
MAG94	Firmicutes_A	T	T	T
MAG95	Bacteroidota	T	T	T
MAG96	Firmicutes_A	T	T	T
MAG97	Firmicutes_A	T	T	T
MAG98	Firmicutes_A	T	F	T
MAG99	Firmicutes_A	T	T	F
MAG100	Firmicutes_C	F	T	F
MAG101	Firmicutes_A	T	F	F
MAG102	Firmicutes_A	T	F	T
MAG103	Bacteroidota	T	T	T
MAG104	Firmicutes	T	F	F
MAG105	Firmicutes_A	T	F	F
MAG106	Bacteroidota	T	T	T
MAG107	Bacteroidota	F	T	F
MAG108	Patescibacteria	T	F	F
MAG109	Firmicutes_A	T	F	F
MAG110	Firmicutes_A	T	F	T
MAG111	Firmicutes_A	T	F	T
MAG112	Firmicutes_A	T	F	T
MAG113	Actinobacteriota	T	F	T
MAG114	Bacteroidota	T	F	T
MAG115	Firmicutes_A	T	F	F
MAG116	Firmicutes_A	T	F	T
MAG117	Firmicutes_A	T	F	T
MAG118	Planctomycetota	T	F	F
MAG119	Firmicutes_C	F	T	F
MAG120	Firmicutes_A	T	F	F
MAG121	Firmicutes_A	T	F	F
MAG122	Firmicutes_A	T	T	T
MAG123	Firmicutes	T	F	F
MAG124	Bacteroidota	T	F	F
MAG125	Bacteroidota	T	F	T
MAG126	Firmicutes_A	T	F	F
MAG127	Firmicutes_A	T	F	F
MAG128	Firmicutes_A	T	F	F
MAG129	Bacteroidota	T	T	T
MAG130	Firmicutes_A	T	F	F
MAG131	Spirochaetota	T	F	F
MAG132	Bacteroidota	T	T	T
MAG133	Firmicutes_A	T	F	F
MAG134	Firmicutes_A	T	F	F
MAG135	Bacteroidota	T	F	T
MAG136	Bacteroidota	T	T	T
MAG137	Firmicutes_A	F	F	T
MAG138	Bacteroidota	T	T	T
MAG139	Cyanobacteria	F	F	F
MAG140	Bacteroidota	T	F	T
MAG141	Verrucomicrobiota	T	F	F
MAG142	Firmicutes_A	F	F	T
MAG143	Bacteroidota	T	T	T
MAG144	Bacteroidota	T	T	T
MAG145	Bacteroidota	T	T	T
MAG146	Bacteroidota	T	T	T
MAG147	Firmicutes_C	F	T	F
MAG148	Firmicutes_A	T	T	T
MAG149	Firmicutes_A	T	F	F
MAG150	Firmicutes_A	T	F	F
MAG151	Firmicutes_A	T	T	F
MAG152	Firmicutes_A	T	F	F
MAG153	Bacteroidota	T	T	T
MAG154	Bacteroidota	T	T	F
MAG155	Bacteroidota	T	T	T
MAG156	Planctomycetota	T	T	F
MAG157	Firmicutes_A	T	F	F
MAG158	Firmicutes_A	T	F	F
MAG159	Bacteroidota	T	T	T
MAG160	Firmicutes_A	T	F	T
MAG161	Firmicutes_A	T	F	T
MAG162	Bacteroidota	T	T	T
MAG163	Firmicutes_A	T	F	T
MAG164	Spirochaetota	T	F	F
MAG165	Firmicutes_A	T	F	F
MAG166	Bacteroidota	T	T	T
MAG167	Firmicutes_C	F	T	F
MAG168	Bacteroidota	T	F	F
MAG169	Bacteroidota	T	T	T
MAG170	Firmicutes_A	T	F	F
MAG171	Bacteroidota	T	T	T
MAG172	Bacteroidota	T	F	F
MAG173	Firmicutes_A	T	F	F
MAG174	Bacteroidota	T	T	T
MAG175	Firmicutes_A	F	T	T
MAG176	Firmicutes	T	F	F
MAG177	Bacteroidota	F	T	T
MAG178	Planctomycetota	T	F	F
MAG179	Firmicutes_A	T	T	F
MAG180	Verrucomicrobiota	F	F	F
MAG181	Firmicutes_A	T	F	F
MAG182	Bacteroidota	T	T	T
MAG183	Firmicutes	T	F	F
MAG184	Firmicutes_C	F	T	F
MAG185	Firmicutes	F	F	F
MAG186	Methanobacteriota	F	T	F
MAG187	Spirochaetota	T	F	F
MAG188	Bacteroidota	T	T	T
MAG189	Firmicutes_A	T	F	F
MAG190	Bacteroidota	T	T	F
MAG191	Synergistota	T	T	F
MAG192	Bacteroidota	T	T	T
MAG193	Firmicutes_A	T	F	F
MAG194	Bacteroidota	T	F	T
MAG195	Bacteroidota	T	F	F
MAG196	Bacteroidota	T	T	T
MAG197	Firmicutes_A	T	F	F
MAG198	Bacteroidota	T	F	F
MAG199	Firmicutes_A	T	F	F
MAG200	Firmicutes_C	F	T	F
MAG201	Bacteroidota	T	T	T
MAG202	Firmicutes_A	T	F	T
MAG203	Firmicutes_A	T	F	F
MAG204	Synergistota	T	T	F
MAG205	Firmicutes_A	T	T	T
MAG206	Bacteroidota	T	T	T
MAG207	Bacteroidota	T	T	T
MAG208	Firmicutes	T	F	F
MAG209	Firmicutes_A	T	F	F
MAG210	Bacteroidota	T	T	F
MAG211	Bacteroidota	T	F	T
MAG212	Spirochaetota	T	F	F
MAG213	Bacteroidota	T	T	F
MAG214	Firmicutes_A	T	F	T
MAG215	Chloroflexota	T	T	T
MAG216	Bacteroidota	T	T	F
MAG217	Bacteroidota	T	T	T
MAG218	Methanobacteriota	F	T	F
MAG219	Verrucomicrobiota	T	F	F
MAG220	Bacteroidota	T	T	F
MAG221	Bacteroidota	T	T	F
MAG222	Firmicutes_A	T	F	T
MAG223	Firmicutes_A	T	F	F
MAG224	Firmicutes_A	T	T	T
MAG225	Firmicutes_A	T	F	T
MAG226	Firmicutes_A	T	F	T
MAG227	Firmicutes_A	T	T	T
MAG228	Verrucomicrobiota	T	F	F
MAG229	Proteobacteria	T	T	F
MAG230	Bacteroidota	T	T	T
MAG231	Firmicutes_C	F	T	F
MAG232	Firmicutes	T	F	F
MAG233	Firmicutes_A	T	F	T
MAG234	Bacteroidota	T	T	F
MAG235	Bacteroidota	T	T	F
MAG236	Bacteroidota	T	T	T
MAG237	Bacteroidota	T	T	T
MAG238	Firmicutes_A	T	F	T
MAG239	Bacteroidota	T	F	F
MAG240	Firmicutes_A	T	F	F
MAG241	Bacteroidota	T	T	F
MAG242	Firmicutes	T	F	F
MAG243	Bacteroidota	T	T	T
MAG244	Firmicutes_A	T	F	F
MAG245	Bacteroidota	F	F	F
MAG246	Firmicutes_A	T	F	F
MAG247	Bacteroidota	T	T	T
MAG248	Firmicutes_C	F	T	F
MAG249	Firmicutes_C	F	T	F
MAG250	Bacteroidota	T	T	T
MAG251	Bacteroidota	T	T	T
MAG252	Actinobacteriota	T	F	T
MAG253	Bacteroidota	T	F	F
MAG254	Firmicutes_A	T	F	T
MAG255	Bacteroidota	T	T	T
MAG256	Bacteroidota	T	T	T
MAG257	Methanobacteriota	F	F	F
MAG258	Verrucomicrobiota	T	F	F
MAG259	Firmicutes	T	F	T
MAG260	Firmicutes_C	F	T	F
MAG261	Verrucomicrobiota	T	F	F
MAG262	Firmicutes_A	T	F	T
MAG263	Bacteroidota	T	T	T
MAG264	Bacteroidota	F	T	T
MAG265	Bacteroidota	T	F	F
MAG266	Firmicutes_A	T	T	F
MAG267	Bacteroidota	T	T	T
MAG268	Firmicutes_C	F	T	F
MAG269	Bacteroidota	T	T	T
MAG270	Bacteroidota	T	T	T
MAG271	Firmicutes_A	T	T	F
MAG272	Methanobacteriota	F	T	F
MAG273	Bacteroidota	T	T	T
MAG274	Bacteroidota	T	T	F
MAG275	Firmicutes_A	T	F	T
MAG276	Bacteroidota	F	T	T
MAG277	Firmicutes_C	F	T	F
MAG278	Bacteroidota	T	T	F
MAG279	Firmicutes	T	F	F
MAG280	Bacteroidota	T	F	F
MAG281	Bacteroidota	T	T	T
MAG282	Firmicutes_B	T	T	T
MAG283	Methanobacteriota	T	T	F
MAG284	Bacteroidota	F	F	T
MAG285	Verrucomicrobiota	T	F	F
MAG286	Actinobacteriota	F	F	T
MAG287	Firmicutes_A	T	F	F
MAG288	Firmicutes_A	T	F	F
MAG289	Firmicutes_A	T	T	T
MAG290	Bacteroidota	T	T	T
MAG291	Actinobacteriota	T	T	F
MAG292	Firmicutes_C	F	T	F
MAG293	Firmicutes_A	T	F	T
MAG294	Firmicutes_A	T	F	F
MAG295	Bacteroidota	T	T	F
MAG296	Synergistota	T	T	F
MAG297	Firmicutes_A	T	T	T
MAG298	Bacteroidota	T	T	T
MAG299	Firmicutes_A	T	T	T
MAG300	Planctomycetota	F	T	F
MAG301	Firmicutes_A	T	F	F
MAG302	Firmicutes	T	F	F
MAG303	Bacteroidota	T	T	F
MAG304	Bacteroidota	T	T	T
MAG305	Firmicutes_A	T	F	T
MAG306	Firmicutes_C	F	T	F
MAG307	Bacteroidota	T	T	T
MAG308	Bacteroidota	T	T	T
MAG309	Bacteroidota	T	T	T
MAG310	Firmicutes_C	F	T	F
MAG311	Bacteroidota	T	T	T
MAG312	Bacteroidota	T	F	F
MAG313	Bacteroidota	T	T	T
MAG314	Elusimicrobiota	T	F	F
MAG315	Firmicutes_A	T	F	T
MAG316	Bacteroidota	T	F	T
MAG317	Bacteroidota	T	T	T
MAG318	Bacteroidota	T	T	F
MAG319	Firmicutes_A	T	F	F
MAG320	Bacteroidota	T	T	T
MAG321	Firmicutes_A	T	F	F
MAG322	Bacteroidota	T	F	T
MAG323	Firmicutes_C	F	T	F
MAG324	Bacteroidota	T	T	T
MAG325	Firmicutes_A	T	F	F
MAG326	Firmicutes_A	T	F	T
MAG327	Firmicutes_A	T	F	T
MAG328	Firmicutes_A	T	F	T
MAG329	Bacteroidota	T	T	F
MAG330	Bacteroidota	T	F	F
MAG331	Bacteroidota	T	T	T
MAG332	Bacteroidota	T	T	F
MAG333	Bacteroidota	T	F	F
MAG334	Bacteroidota	T	T	F
MAG335	Planctomycetota	T	T	F
MAG336	Verrucomicrobiota	F	F	T
MAG337	Firmicutes_A	T	F	F
MAG338	Firmicutes	T	F	F
MAG339	Firmicutes_A	T	F	F
MAG340	Bacteroidota	T	T	T
MAG341	Bacteroidota	T	T	T
MAG342	Spirochaetota	T	F	F
MAG343	Bacteroidota	T	F	T
MAG344	Bacteroidota	T	T	F
MAG345	Firmicutes_A	T	F	T
MAG346	Bacteroidota	T	T	F
MAG347	Firmicutes_A	T	F	T
MAG348	Bacteroidota	T	T	T
MAG349	Firmicutes_A	T	F	F
MAG350	Actinobacteriota	T	T	F
MAG351	Firmicutes_A	T	T	F
MAG352	Firmicutes_A	T	T	F
MAG353	Bacteroidota	T	T	T
MAG354	Firmicutes_A	T	F	F
MAG355	Bacteroidota	T	F	T
MAG356	Actinobacteriota	T	T	F
MAG357	Firmicutes_A	T	F	T
MAG358	Firmicutes_C	F	T	F
MAG359	Firmicutes_A	T	F	F
MAG360	Verrucomicrobiota	T	F	F
MAG361	Patescibacteria	T	F	F
MAG362	Firmicutes_A	T	F	F
MAG363	Bacteroidota	T	T	F
MAG364	Firmicutes_A	T	F	F
MAG365	Patescibacteria	F	F	F
MAG366	Firmicutes_C	F	T	F
MAG367	Firmicutes	T	F	F
MAG368	Firmicutes_A	T	F	F
MAG369	Firmicutes_C	F	T	F
MAG370	Bacteroidota	T	T	T
MAG371	Firmicutes_A	T	F	T
MAG372	Bacteroidota	T	F	F
MAG373	Firmicutes_A	T	T	F
MAG374	Methanobacteriota	F	T	F
MAG375	Proteobacteria	T	T	F
MAG376	Bacteroidota	T	F	T
MAG377	Firmicutes_A	T	F	T
MAG378	Firmicutes_A	T	T	T
MAG379	Bacteroidota	T	T	T
MAG380	Bacteroidota	T	T	T
MAG381	Firmicutes_A	T	T	T
MAG382	Firmicutes_A	T	F	F
MAG383	Verrucomicrobiota	T	F	F
MAG384	Bacteroidota	T	T	T
MAG385	Bacteroidota	T	T	T
MAG386	Firmicutes_C	F	T	F
MAG387	Proteobacteria	T	T	F
MAG388	Bacteroidota	T	T	T
MAG389	Actinobacteriota	T	F	T
MAG390	Firmicutes	T	F	F
MAG391	Firmicutes_A	T	F	F
MAG392	Firmicutes_A	T	F	F
MAG393	Bacteroidota	T	T	T
MAG394	Verrucomicrobiota	T	F	F
MAG395	Firmicutes_C	F	T	F
MAG396	Firmicutes_A	T	F	F
MAG397	Bacteroidota	T	T	T
MAG398	Firmicutes	T	F	F
MAG399	Firmicutes_A	T	F	T
MAG400	Firmicutes_A	T	F	F
MAG401	Bacteroidota	T	T	T
MAG402	Firmicutes_A	T	F	T
MAG403	Firmicutes_A	T	F	T
MAG404	Bacteroidota	T	F	F
MAG405	Firmicutes_A	T	F	T
MAG406	Firmicutes_A	T	T	T
MAG407	Bacteroidota	T	T	F
MAG408	Firmicutes_C	F	T	F
MAG409	Firmicutes_C	F	T	F
MAG410	Spirochaetota	T	F	F
MAG411	Bacteroidota	T	T	T
MAG412	Bacteroidota	T	T	T
MAG413	Firmicutes_A	T	T	T
MAG414	Bacteroidota	T	F	F
MAG415	Spirochaetota	T	F	F
MAG416	Firmicutes_A	T	F	F
MAG417	Elusimicrobiota	T	F	T
MAG418	Firmicutes_A	F	F	T
MAG419	Firmicutes	T	F	T
MAG420	Firmicutes_A	T	F	F
MAG421	Planctomycetota	T	F	F
MAG422	Planctomycetota	F	T	F
MAG423	Firmicutes_A	T	F	F
MAG424	Bacteroidota	T	T	F
MAG425	Bacteroidota	T	T	T
MAG426	Firmicutes_A	T	F	F
MAG427	Firmicutes_A	F	T	F
MAG428	Firmicutes_A	T	F	T
MAG429	Firmicutes_A	T	F	T
MAG430	Firmicutes	T	T	F
MAG431	Bacteroidota	T	F	T
MAG432	Firmicutes	T	F	F
MAG433	Verrucomicrobiota	T	F	T
MAG434	Firmicutes_A	F	F	T
MAG435	Bacteroidota	T	T	T
MAG436	Bacteroidota	T	T	T
MAG437	Bacteroidota	T	T	T
MAG438	Firmicutes_A	T	F	T
MAG439	Verrucomicrobiota	T	T	T
MAG440	Bacteroidota	T	F	T
MAG441	Bacteroidota	T	T	T
MAG442	Firmicutes_A	T	F	F
MAG443	Firmicutes_A	T	T	F
MAG444	Bacteroidota	T	T	T
MAG445	Firmicutes	T	F	F
MAG446	Proteobacteria	T	F	F
MAG447	Firmicutes_A	T	F	F
MAG448	Firmicutes_A	T	F	F
MAG449	Bacteroidota	T	T	T
MAG450	Firmicutes_A	T	F	T
MAG451	Patescibacteria	T	F	F
MAG452	Bacteroidota	T	F	F
MAG453	Bacteroidota	T	F	T
MAG454	Bacteroidota	T	T	F
MAG455	Bacteroidota	T	F	F
MAG456	Bacteroidota	F	T	T
MAG457	Bacteroidota	T	T	T
MAG458	Proteobacteria	T	F	F
MAG459	Firmicutes_A	T	F	T
MAG460	Bacteroidota	T	T	F
MAG461	Firmicutes_C	F	T	F
MAG462	Bacteroidota	T	T	F
MAG463	Firmicutes_A	T	F	T
MAG464	Bacteroidota	T	T	T
MAG465	Firmicutes_A	T	F	F
MAG466	Firmicutes_A	T	F	F
MAG467	Firmicutes_A	T	F	F
MAG468	Bacteroidota	F	T	T
MAG469	Firmicutes_A	T	F	F
MAG470	Bacteroidota	T	T	F
MAG471	Bacteroidota	T	T	T
MAG472	Firmicutes_A	T	T	F
MAG473	Firmicutes_A	T	F	T
MAG474	Spirochaetota	T	F	F
MAG475	Firmicutes_A	T	F	F
MAG476	Planctomycetota	T	F	F
MAG477	Firmicutes_A	T	F	F
MAG478	Bacteroidota	T	T	F
MAG479	Firmicutes_A	T	F	T
MAG480	Firmicutes	T	F	F
MAG481	Patescibacteria	T	F	F
MAG482	Verrucomicrobiota	T	F	F
MAG483	Firmicutes_A	T	F	T
MAG484	Spirochaetota	T	F	T
MAG485	Firmicutes_A	T	F	F
MAG486	Bacteroidota	T	T	F
MAG487	Firmicutes_A	T	F	T
MAG488	Bacteroidota	T	T	T
MAG489	Firmicutes_A	T	F	T
MAG490	Firmicutes_C	F	T	F
MAG491	Bacteroidota	T	T	T
MAG492	Bacteroidota	T	F	F
MAG493	Firmicutes_A	T	F	T
MAG494	Planctomycetota	T	F	F
MAG495	Proteobacteria	T	F	F
MAG496	Firmicutes	T	F	F
MAG497	Firmicutes_A	T	F	T
MAG498	Bacteroidota	T	F	F
MAG499	Proteobacteria	T	F	F
MAG500	Bacteroidota	F	F	F
MAG501	Bacteroidota	F	F	T
MAG502	Bacteroidota	T	T	F
MAG503	Bacteroidota	T	F	F
MAG504	Firmicutes_A	T	F	T
MAG505	Firmicutes_A	T	F	T
MAG506	Firmicutes_A	T	F	F
MAG507	Bacteroidota	T	T	T
MAG508	Bacteroidota	T	T	T
MAG509	Firmicutes_A	T	F	T
MAG510	Firmicutes_A	T	F	F
MAG511	Spirochaetota	T	F	T
MAG512	Firmicutes_A	T	F	T
MAG513	Bacteroidota	T	T	F
MAG514	Firmicutes_C	F	T	F
MAG515	Spirochaetota	T	F	F
MAG516	Bacteroidota	T	F	F
MAG517	Spirochaetota	T	F	T
MAG518	Bacteroidota	T	T	T
MAG519	Spirochaetota	T	F	T
MAG520	Firmicutes_A	T	F	F
MAG521	Verrucomicrobiota	F	F	F
MAG522	Firmicutes_A	T	F	F
MAG523	Bacteroidota	T	T	T
MAG524	Firmicutes_A	T	F	F
MAG525	Spirochaetota	T	F	F
MAG526	Verrucomicrobiota	F	F	F
MAG527	Bacteroidota	T	T	T
MAG528	Firmicutes	T	F	F
MAG529	Firmicutes_A	T	F	T
MAG530	Firmicutes_A	T	F	F
MAG531	Bacteroidota	T	F	T
MAG532	Firmicutes_A	T	F	F
MAG533	Firmicutes_A	T	F	F
MAG534	Firmicutes_B	T	T	T
MAG535	Bacteroidota	T	T	T
MAG536	Firmicutes_A	T	T	T
MAG537	Firmicutes_A	T	F	T
MAG538	Bacteroidota	T	T	T
MAG539	Bacteroidota	T	T	T
MAG540	Bacteroidota	T	F	T
MAG541	Firmicutes	T	F	F
MAG542	Firmicutes_A	T	T	F
MAG543	Firmicutes_A	F	F	T
MAG544	Firmicutes_A	T	T	F
MAG545	Firmicutes_A	T	F	F
MAG546	Bacteroidota	T	T	T
MAG547	Bacteroidota	T	F	T
MAG548	Firmicutes_A	T	F	T
MAG549	Cyanobacteria	F	F	F
MAG550	Bacteroidota	T	T	T
MAG551	Firmicutes_A	T	F	T
MAG552	Bacteroidota	T	F	T
MAG553	Bacteroidota	T	T	T
MAG554	Firmicutes_A	F	F	F
MAG555	Bacteroidota	T	F	T
MAG556	Bacteroidota	T	T	F
MAG557	Firmicutes_C	F	T	F
MAG558	Firmicutes_A	T	F	F
MAG559	Bacteroidota	T	T	T
MAG560	Firmicutes	F	F	T
MAG561	Bacteroidota	T	F	T
MAG562	Firmicutes	T	F	F
MAG563	Firmicutes_A	T	F	F
MAG564	Firmicutes_C	F	T	F
MAG565	Firmicutes_A	T	F	F
MAG566	Firmicutes_A	T	F	T
MAG567	Firmicutes_A	T	F	T
MAG568	Firmicutes	T	F	F
MAG569	Firmicutes_A	T	F	F
MAG570	Bacteroidota	T	T	T
MAG571	Actinobacteriota	F	F	F
MAG572	Bacteroidota	T	F	T
MAG573	Bacteroidota	T	T	F
MAG574	Verrucomicrobiota	T	F	F
MAG575	Bacteroidota	T	T	T
MAG576	Bacteroidota	T	T	T
MAG577	Firmicutes_C	F	T	F
MAG578	Bacteroidota	T	T	F
MAG579	Bacteroidota	T	T	F
MAG580	Firmicutes_A	T	F	T
MAG581	Firmicutes_A	T	F	F
MAG582	Firmicutes	F	F	F
MAG583	Firmicutes_A	T	F	F
MAG584	Firmicutes	T	F	F
MAG585	Verrucomicrobiota	T	F	F
MAG586	Methanobacteriota	F	T	F
MAG587	Firmicutes_A	T	F	F
MAG588	Bacteroidota	T	T	T
MAG589	Firmicutes_A	T	F	F
MAG590	Firmicutes_A	F	F	T
MAG591	Firmicutes_A	T	F	T
MAG592	Spirochaetota	T	F	T
MAG593	Spirochaetota	T	F	F
MAG594	Bacteroidota	T	T	T
MAG595	Bacteroidota	T	T	T
MAG596	Firmicutes_A	T	F	F
MAG597	Firmicutes_C	F	T	F
MAG598	Bacteroidota	T	F	T
MAG599	Bacteroidota	T	F	F
MAG600	Firmicutes	T	F	F
MAG601	Bacteroidota	T	T	T
MAG602	Firmicutes_A	T	F	F
MAG603	Firmicutes_A	T	F	T
MAG604	Firmicutes_A	F	F	F
MAG605	Elusimicrobiota	T	F	F
MAG606	Patescibacteria	T	F	F
MAG607	Firmicutes_A	T	T	T
MAG608	Bacteroidota	T	T	T
MAG609	Firmicutes_A	T	F	F
MAG610	Bacteroidota	T	T	T
MAG611	Firmicutes_A	T	F	T
MAG612	Firmicutes_A	T	F	F
MAG613	Firmicutes_A	T	F	F
MAG614	Firmicutes_A	T	T	F
MAG615	Bacteroidota	T	T	T
MAG616	Bacteroidota	T	F	F
MAG617	Firmicutes_C	F	T	F
MAG618	Firmicutes_A	T	F	T
MAG619	Firmicutes_A	T	F	F
MAG620	Verrucomicrobiota	T	F	F
MAG621	Firmicutes_A	T	F	F
MAG622	Bacteroidota	T	T	T
MAG623	Firmicutes_A	T	F	T
MAG624	Firmicutes_A	T	F	F
MAG625	Bacteroidota	F	T	T
MAG626	Firmicutes_A	T	F	T
MAG627	Firmicutes_A	T	F	F
MAG628	Bacteroidota	F	T	T
MAG629	Verrucomicrobiota	T	F	F
MAG630	Bacteroidota	T	T	T
MAG631	Firmicutes	F	F	F
MAG632	Bacteroidota	T	T	F
MAG633	Spirochaetota	T	F	F
MAG634	Bacteroidota	T	T	F
MAG635	Bacteroidota	T	F	F
MAG636	Firmicutes_C	F	T	F
MAG637	Firmicutes_A	T	F	F
MAG638	Bacteroidota	T	F	T
MAG639	Firmicutes_A	T	F	T
MAG640	Firmicutes_A	T	F	T
MAG641	Firmicutes_A	T	F	T
MAG642	Firmicutes_A	T	F	T
MAG643	Firmicutes_A	T	F	F
MAG644	Firmicutes_A	T	F	F
MAG645	Firmicutes_A	T	F	F
MAG646	Bacteroidota	T	T	F
MAG647	Planctomycetota	T	F	F
MAG648	Verrucomicrobiota	T	F	F
MAG649	Firmicutes_A	T	F	F
MAG650	Proteobacteria	T	T	F
MAG651	Verrucomicrobiota	F	F	T
MAG652	Proteobacteria	T	T	F
MAG653	Firmicutes_A	T	F	T
MAG654	Firmicutes_A	T	F	T
MAG655	Verrucomicrobiota	T	F	T
MAG656	Bacteroidota	T	F	F
MAG657	Bacteroidota	T	T	T
MAG658	Firmicutes_C	F	T	F
MAG659	Firmicutes_A	T	F	T
MAG660	Firmicutes_C	F	T	F
MAG661	Spirochaetota	T	F	F
MAG662	Planctomycetota	T	F	F
MAG663	Bacteroidota	T	T	T
MAG664	Bacteroidota	T	F	T
MAG665	Synergistota	T	T	F
MAG666	Firmicutes_A	T	F	F
MAG667	Bacteroidota	T	T	T
MAG668	Bacteroidota	T	T	T
MAG669	Firmicutes_A	T	F	F
MAG670	Firmicutes_A	T	F	F
MAG671	Elusimicrobiota	T	F	F
MAG672	Verrucomicrobiota	T	F	T
MAG673	Proteobacteria	T	T	F
MAG674	Bacteroidota	T	T	T
MAG675	Bacteroidota	T	F	T
MAG676	Firmicutes_A	T	F	T
MAG677	Verrucomicrobiota	T	F	F
MAG678	Bacteroidota	T	T	T
MAG679	Firmicutes_A	T	F	T
MAG680	Firmicutes_A	T	F	T
MAG681	Bacteroidota	T	F	T
MAG682	Bacteroidota	T	F	F
MAG683	Firmicutes_A	T	F	F
MAG684	Bacteroidota	T	T	F
MAG685	Bacteroidota	T	F	T
MAG686	Spirochaetota	T	F	F
MAG687	Firmicutes_A	F	F	T
MAG688	Firmicutes_A	T	T	F
MAG689	Bacteroidota	T	T	F
MAG690	Firmicutes_A	T	T	T
MAG691	Elusimicrobiota	T	F	T
MAG692	Bacteroidota	T	T	T
MAG693	Bacteroidota	T	F	T
MAG694	Firmicutes_A	T	F	F
MAG695	Bacteroidota	T	T	T
MAG696	Firmicutes_A	T	F	T
MAG697	Firmicutes_A	T	F	F
MAG698	Bacteroidota	F	T	T
MAG699	Firmicutes_A	T	F	T
MAG700	Bacteroidota	T	F	F
MAG701	Firmicutes_A	T	F	T
MAG702	Firmicutes_A	T	F	F
MAG703	Firmicutes_A	T	T	T
MAG704	Verrucomicrobiota	T	F	T
MAG705	Verrucomicrobiota	F	F	F
MAG706	Firmicutes	T	F	F
MAG707	Bacteroidota	T	T	F
MAG708	Bacteroidota	T	T	T
MAG709	Spirochaetota	T	F	F
MAG710	Firmicutes_A	T	F	F
MAG711	Bacteroidota	T	F	T
MAG712	Bacteroidota	T	F	T
MAG713	Firmicutes_B	T	T	T
MAG714	Firmicutes_A	T	F	F
MAG715	Firmicutes_C	F	T	F
MAG716	Bacteroidota	T	T	F
MAG717	Firmicutes_A	T	T	T
MAG718	Firmicutes_A	T	F	F
MAG719	Elusimicrobiota	F	F	F
MAG720	Proteobacteria	T	F	F
MAG721	Bacteroidota	T	T	T
MAG722	Firmicutes_A	T	F	F
MAG723	Firmicutes_A	T	F	F
MAG724	Bacteroidota	T	F	T
MAG725	Firmicutes_A	F	F	T
MAG726	Elusimicrobiota	T	F	F
MAG727	Patescibacteria	F	F	F
MAG728	Bacteroidota	T	F	F
MAG729	Spirochaetota	T	F	F
MAG730	Bacteroidota	T	F	F
MAG731	Bacteroidota	T	T	T
MAG732	Chloroflexota	T	T	T
MAG733	Patescibacteria	T	F	F
MAG734	Bacteroidota	T	T	T
MAG735	Bacteroidota	T	T	T
MAG736	Firmicutes_A	T	F	T
MAG737	Bacteroidota	T	T	T
MAG738	Firmicutes_A	T	F	F
MAG739	Firmicutes_C	F	T	F
MAG740	Firmicutes_A	T	F	F
MAG741	Bacteroidota	T	T	T
MAG742	Bacteroidota	T	T	F
MAG743	Firmicutes_A	T	F	F
MAG744	Bacteroidota	F	T	T
MAG745	Bacteroidota	T	T	T
MAG746	Firmicutes_A	T	F	F
MAG747	Proteobacteria	T	F	F
MAG748	Firmicutes_A	T	F	T
MAG749	Firmicutes_A	T	F	F
MAG750	Firmicutes_A	T	F	F
MAG751	Firmicutes_A	T	F	F
MAG752	Bacteroidota	F	F	T
MAG753	Firmicutes_A	T	F	T
MAG754	Bacteroidota	T	T	T
MAG755	Firmicutes_A	T	F	T
MAG756	Bacteroidota	T	F	T
MAG757	Firmicutes_A	T	F	T
MAG758	Firmicutes_A	T	F	T
MAG759	Bacteroidota	T	F	T
MAG760	Firmicutes_A	T	T	F
MAG761	Spirochaetota	T	F	F
MAG762	Firmicutes_A	T	F	T
MAG763	Bacteroidota	T	T	F
MAG764	Verrucomicrobiota	F	F	T
MAG765	Bacteroidota	T	T	T
MAG766	Bacteroidota	T	F	T
MAG767	Bacteroidota	T	T	F
MAG768	Elusimicrobiota	T	F	F
MAG769	Spirochaetota	T	F	F
MAG770	Bacteroidota	T	T	F
MAG771	Firmicutes	F	F	F
MAG772	Firmicutes	T	F	F
MAG773	Firmicutes	T	F	F
MAG774	Bacteroidota	T	T	T
MAG775	Bacteroidota	T	T	T
MAG776	Firmicutes_C	F	T	F
MAG777	Firmicutes_A	T	F	F
MAG778	Firmicutes_A	T	F	T
MAG779	Firmicutes_A	T	F	T
MAG780	Bacteroidota	F	T	T
MAG781	Firmicutes_C	F	T	F
MAG782	Bacteroidota	T	T	F
MAG783	Bacteroidota	T	T	T
MAG784	Synergistota	T	T	T
MAG785	Bacteroidota	T	F	F
MAG786	Firmicutes_A	T	F	T
MAG787	Firmicutes_A	T	F	T
MAG788	Firmicutes_A	T	T	T
MAG789	Bacteroidota	T	F	F
MAG790	Actinobacteriota	T	F	T
MAG791	Firmicutes_A	F	T	F
MAG792	Firmicutes_A	T	F	T
MAG793	Bacteroidota	T	T	F
MAG794	Firmicutes_A	T	T	T
MAG795	Synergistota	T	T	T
MAG796	Firmicutes_A	T	F	F
MAG797	Bacteroidota	T	T	T
MAG798	Firmicutes_A	T	F	T
MAG799	Firmicutes	T	T	T
MAG800	Bacteroidota	T	T	T
MAG801	Firmicutes_A	T	F	T
MAG802	Firmicutes	T	F	F
MAG803	Firmicutes_A	T	F	T
MAG804	Firmicutes_C	F	T	F
MAG805	Bacteroidota	T	T	T
MAG806	Bacteroidota	T	T	T
MAG807	Bacteroidota	T	T	T
1"T" means potential to produce each VFA, while "F" shows no potential.
