# Supplementary material for: Impact of rumen microbiome on cattle carcass traits
Source: Sci Rep. 2024 Mar 13;14:6064. doi: 10.1038/s41598-024-56603-3 (PMC10937913; doi:10.1038/s41598-024-56603-3)
Supplement: Supplementary file 6 — Supplementary Information 6. [file 41598_2024_56603_MOESM6_ESM.xlsx]

## Sheet: summary
Supplementary data S6. PUL profiles of MAGs.
genome	pulid	contigid	start	end	pattern
MAG9	PUL1	NODE_10_length_133129_cov_20.788118	39605	43873	susD-susC
MAG9	PUL2	NODE_12_length_127191_cov_20.220394	107394	119482	susC-susD-unk-unk-unk-GH65
MAG9	PUL3	NODE_13_length_124795_cov_19.287710	1460	18281	GH16-GH16-unk-GH16-GH128-GH16-unk-susD-susC-GH81
MAG9	PUL4	NODE_13_length_124795_cov_19.287710	57435	62354	susD-susC
MAG9	PUL5	NODE_13_length_124795_cov_19.287710	90990	95908	susD-susC
MAG9	PUL6	NODE_1625_length_14744_cov_21.524678	5321	14486	susC-susD-GH144-GH3-CE10
MAG9	PUL7	NODE_19_length_109869_cov_20.191660	23827	40735	susC-unk-GH9-unk-unk-susD-susC-unk-GH5_4-GH94
MAG9	PUL8	NODE_3_length_208985_cov_19.751754	10962	22410	susC-susD-unk-GH3-GH78-unk-GH128
MAG9	PUL9	NODE_3_length_208985_cov_19.751754	182863	194084	GH36-susC-susD-unk-unk-unk-GH31
MAG9	PUL10	NODE_426_length_28975_cov_17.409578	5304	13268	GH32-unk-susD-susC
MAG9	PUL11	NODE_65_length_67207_cov_21.725771	15120	22283	GH26-unk-susC-susD
MAG9	PUL12	NODE_7_length_156500_cov_18.082393	12115	30291	GH3-GH30_3-unk-unk-unk-unk-GH30_3-unk-susD-susC
MAG13	PUL1	NODE_1020_length_21436_cov_9.761611	15441	20491	susD-susC
MAG13	PUL2	NODE_14215_length_4707_cov_10.334695	3	4014	susD-susC
MAG13	PUL3	NODE_2155_length_14901_cov_10.971777	8666	13271	susD-susC
MAG13	PUL4	NODE_22262_length_3431_cov_2.980746	3	3430	susC-susD
MAG13	PUL5	NODE_229_length_40777_cov_9.919822	21993	31907	susC-susD-susC-susD
MAG13	PUL6	NODE_2319_length_14334_cov_9.644583	264	12958	susC-susD-unk-unk-unk-GH106
MAG13	PUL7	NODE_2459_length_13869_cov_7.903504	1	13867	susD-susC-unk-unk-GH78-unk-unk-unk-GH3
MAG13	PUL8	NODE_2653_length_13298_cov_10.677566	8215	13297	susD-susC
MAG13	PUL9	NODE_6454_length_7903_cov_12.768858	1	4678	susC-susD
MAG17	PUL1	NODE_1028_length_21341_cov_59.166823	3	16354	GH30_1-GH149-unk-GH16-GH16-GH128-GH16-unk-susD-susC
MAG17	PUL2	NODE_13083_length_4969_cov_18.860602	135	4967	susD-susC
MAG17	PUL3	NODE_434_length_31209_cov_56.647718	11262	16187	susC-susD
MAG17	PUL4	NODE_569_length_28056_cov_54.257134	16724	25454	GH2-unk-susD-susC
MAG17	PUL5	NODE_598_length_27497_cov_60.981525	11674	25188	GH9-unk-unk-susD-susC-unk-GH5_4-GH94
MAG22	PUL1	NODE_13574_length_4853_cov_4.961442	380	4852	susC-susD
MAG22	PUL2	NODE_1404_length_18557_cov_5.819857	8724	13406	susC-susD
MAG22	PUL3	NODE_15085_length_4522_cov_3.511753	3	4522	susC-susD
MAG22	PUL4	NODE_1543_length_17678_cov_5.211201	481	14109	GH20-unk-unk-unk-unk-susD-susC
MAG22	PUL5	NODE_20357_length_3658_cov_4.160422	1	3579	susC-susD
MAG22	PUL6	NODE_2257_length_14540_cov_5.568933	1577	14058	GH43_2-unk-unk-susD-susC-unk-GH139
MAG22	PUL7	NODE_2544_length_13600_cov_4.858767	4026	10056	GH30_3-susD-susC
MAG22	PUL8	NODE_3292_length_11808_cov_5.298647	1632	6371	susD-susC
MAG22	PUL9	NODE_346_length_34174_cov_5.952929	9891	25280	GH31-unk-unk-GH78-susC-susD-unk-GH66
MAG22	PUL10	NODE_3716_length_11071_cov_5.097767	3	10440	susC-susD-susC-unk-GH28
MAG22	PUL11	NODE_3774_length_10963_cov_5.125871	292	10853	GH3-GH144-susC-susD-unk-GH144
MAG22	PUL12	NODE_500_length_29486_cov_7.382726	16680	28922	susC-susD-unk-unk-GH93-GH5_13-GH2
MAG22	PUL13	NODE_674_length_26129_cov_5.802025	15998	25758	susD-susC-susD-susC
MAG22	PUL14	NODE_680_length_26030_cov_5.453744	5662	15792	GH127-unk-unk-susC-susD
MAG22	PUL15	NODE_6910_length_7603_cov_4.203630	114	4723	susD-susC
MAG22	PUL16	NODE_852_length_23407_cov_5.123159	11386	15994	susC-susD
MAG22	PUL17	NODE_9860_length_6008_cov_3.106837	1456	5856	susD-susC
MAG28	PUL1	NODE_1078_length_20991_cov_86.186807	287	9313	susC-susD-unk-susC
MAG28	PUL2	NODE_1215_length_19848_cov_77.090941	3893	14578	susD-susC-GH43_10-CE8
MAG28	PUL3	NODE_157_length_48592_cov_86.226219	14280	24342	susD-unk-susD-susC
MAG28	PUL4	NODE_157_length_48592_cov_86.226219	24950	32708	CE1;CE6-susC-susD
MAG28	PUL5	NODE_357_length_33742_cov_76.947517	25004	30126	susD-susC
MAG28	PUL6	NODE_365_length_33570_cov_88.696255	9185	31937	susC-unk-unk-unk-GH130-GH26-CE7-susC-susD-unk-unk-GH5_4-GH26
MAG28	PUL7	NODE_517_length_29200_cov_80.248722	2553	8164	susD-susC
MAG28	PUL8	NODE_5492_length_8764_cov_67.706740	4405	8762	susD-susC
MAG28	PUL9	NODE_9047_length_6353_cov_89.746586	2624	6351	susD-susC
MAG28	PUL10	NODE_9784_length_6033_cov_61.279859	3	6032	susC-susD-unk-GH32
MAG30	PUL1	NODE_11_length_172727_cov_137.634996	134503	153829	GH130-GH26-CE7-susC-susD-unk-unk-GH26-GH26-GH5_4-GH5_7
MAG30	PUL2	NODE_161_length_48180_cov_149.248374	4539	20563	GH127-CE2-unk-unk-GH5_4-unk-unk-susD-susC
MAG30	PUL3	NODE_170_length_47856_cov_144.940817	19670	23920	susC-susD
MAG30	PUL4	NODE_185_length_45470_cov_149.149884	17788	23013	susD-susC
MAG30	PUL5	NODE_21_length_124111_cov_142.226978	89197	99835	GH32-susC-susD-unk-GH32
MAG30	PUL6	NODE_328_length_34928_cov_142.401256	29144	34206	susD-susC
MAG30	PUL7	NODE_35_length_95849_cov_144.352099	10813	26421	GH3-unk-susC-susD-unk-GH16-GH5_46-GH3
MAG30	PUL8	NODE_35_length_95849_cov_144.352099	35454	47280	GH97-unk-susC-susD-unk-GH13
MAG30	PUL9	NODE_37_length_95541_cov_147.187116	85107	95204	susD-unk-susD-susC
MAG30	PUL10	NODE_70_length_69349_cov_151.976015	10574	62450	susC-unk-susC-susD-unk-GT4-GT2_Glycos_transf_2-GH13_6-unk-unk-unk-susC-unk-unk-unk-GH77-GH97-GH13_14-GH13-unk-susC-susD-unk-GH43_4-GH43_5-unk-GH43_4
MAG30	PUL11	NODE_75_length_66809_cov_144.382104	23984	28660	susD-susC
MAG30	PUL12	NODE_75_length_66809_cov_144.382104	29569	34476	susC-susD
MAG31	PUL1	NODE_1505_length_17887_cov_50.942070	2300	16301	GH2-unk-unk-unk-unk-susD-susC
MAG31	PUL2	NODE_1876_length_15975_cov_50.335302	11896	15975	susD-susC
MAG31	PUL3	NODE_190_length_44653_cov_50.337011	8978	22943	GH32-unk-susC-susD-unk-GH32-GH32
MAG31	PUL4	NODE_1939_length_15713_cov_43.399093	100	5246	susD-susC
MAG31	PUL5	NODE_26_length_112711_cov_52.552833	434	12740	GH43_10-GH43_5-GH43_4-unk-susD-susC
MAG31	PUL6	NODE_26_length_112711_cov_52.552833	56262	94012	GH97;GH31-CE1-CBM6;GH43_29-CE6-GH43_35-GH3-CE1;CE6-GH5_21-susC-susD-susC-susD-unk-GH10-unk-unk-GH28
MAG31	PUL7	NODE_326_length_35001_cov_45.403222	3298	20817	susD-susC-susC-susC-susD-unk-unk-CE7-GH26-GH130
MAG31	PUL8	NODE_475_length_30140_cov_53.875486	2	29805	CE8-CE12-unk-GH5_4-unk-unk-susD-susC-unk-CE2-unk-unk-unk-GH28
MAG31	PUL9	NODE_53_length_82824_cov_44.690440	46959	70880	GH105;GH28-PL1_2-unk-CE8-susC-unk-susC-susD
MAG31	PUL10	NODE_987_length_21856_cov_49.255768	7629	12658	susD-susC
MAG32	PUL1	NODE_5008_length_9285_cov_25.591116	4132	9232	susC-susD
MAG38	PUL1	NODE_45_length_109126_cov_27.763035	11154	22748	GH13-unk-GH13-unk-unk-susC-susD
MAG39	PUL1	NODE_1034_length_24248_cov_6.272062	4623	23295	GH136-susD-susC-susD-susC-unk-GH129-GH35
MAG39	PUL2	NODE_12304_length_5985_cov_4.438111	2	3878	susC-susD
MAG39	PUL3	NODE_13229_length_5706_cov_3.795965	1781	5705	susD-susC
MAG39	PUL4	NODE_1684_length_19131_cov_4.639652	7622	18363	GH92-unk-unk-susC-susD
MAG39	PUL5	NODE_22534_length_4002_cov_3.524449	29	4000	susC-susD
MAG39	PUL6	NODE_22746_length_3977_cov_3.983172	980	3975	susD-susC
MAG39	PUL7	NODE_26449_length_3583_cov_4.234127	418	3581	susD-susC
MAG39	PUL8	NODE_3176_length_13689_cov_4.479536	4005	13401	GH78-unk-susC-susD
MAG39	PUL9	NODE_3913_length_12179_cov_4.588172	2	4657	susD-susC
MAG39	PUL10	NODE_5137_length_10359_cov_4.580454	2	8459	susD-susC-unk-GH77
MAG39	PUL11	NODE_5733_length_9707_cov_4.045172	1	9433	susD-susC-GH92-GH92
MAG39	PUL12	NODE_7051_length_8580_cov_4.969971	1286	6134	susC-susD
MAG41	PUL1	NODE_11183_length_6383_cov_33.087863	3	5468	susC-susD-unk-GT51
MAG41	PUL2	NODE_1404_length_20809_cov_26.014310	8844	13986	susC-susD
MAG41	PUL3	NODE_3390_length_13242_cov_31.940548	534	10130	susC-susD-unk-GH32-GH32
MAG41	PUL4	NODE_6455_length_9036_cov_16.210110	403	8848	susC-susD-unk-GH97
MAG50	PUL1	NODE_14931_length_5268_cov_3.379436	1113	5267	susD-susC
MAG50	PUL2	NODE_21217_length_4166_cov_4.224520	2	3790	susD-susC
MAG50	PUL3	NODE_4665_length_10953_cov_4.098550	6127	10726	susD-susC
MAG54	PUL1	NODE_1572_length_19733_cov_6.104279	14655	19476	susC-susD
MAG54	PUL2	NODE_18266_length_4602_cov_5.679129	1	3114	susC-susD
MAG54	PUL3	NODE_2400_length_15817_cov_6.055830	4399	8918	susC-susD
MAG54	PUL4	NODE_4887_length_10659_cov_6.116654	1960	10658	GH10-GH43_7-unk-GH43_7-unk-susD-susC
MAG54	PUL5	NODE_809_length_27057_cov_5.752018	391	7589	susD-susC-GH31
MAG58	PUL1	NODE_5063_length_10444_cov_24.835403	5340	10276	susD-susC
MAG58	PUL2	NODE_64_length_91541_cov_19.999016	123	8290	susC-susD-unk-susC
MAG59	PUL1	NODE_1789_length_18559_cov_5.990867	4674	16069	susC-unk-unk-unk-susD-susC
MAG59	PUL2	NODE_1897_length_17967_cov_5.039359	1501	12495	GH2-unk-susC-susD-GH9
MAG59	PUL3	NODE_2235_length_16451_cov_7.046963	446	15808	GH5_7-susC-susD-unk-unk-GH26-GH5_4-GH26-GH130
MAG59	PUL4	NODE_234_length_48450_cov_6.950201	22307	37661	GH13-GH13-GH13-GH13_36-unk-unk-unk-susD-susC
MAG59	PUL5	NODE_2947_length_14246_cov_7.446057	6230	10722	susD-susC
MAG59	PUL6	NODE_3407_length_13214_cov_6.859488	2721	7730	susC-susD
MAG59	PUL7	NODE_498_length_33874_cov_8.583962	17258	27004	susD-susC-susC-susD
MAG59	PUL8	NODE_666_length_29641_cov_6.932468	22213	27248	susD-susC
MAG59	PUL9	NODE_845_length_26607_cov_6.919780	11083	21078	susC-susD-unk-GH20
MAG60	PUL1	NODE_1180_length_22847_cov_21.069015	2256	16658	susC-GH26-unk-unk-unk-unk-susC-susD
MAG60	PUL2	NODE_1377_length_21024_cov_22.610711	6704	11781	susD-susC
MAG60	PUL3	NODE_177_length_56535_cov_25.468201	19882	24491	susD-susC
MAG60	PUL4	NODE_1932_length_17755_cov_17.312655	1	12485	GH139-unk-susC-susD-unk-unk-GH43_2
MAG60	PUL5	NODE_290_length_43184_cov_25.274062	38229	43100	susD-susC
MAG60	PUL6	NODE_4131_length_11792_cov_22.633211	3	3692	susD-susC
MAG60	PUL7	NODE_419_length_36588_cov_23.497988	21217	36552	susC-susD-unk-CE1-CE1-CE1-unk-GH3-CE1-CE1
MAG60	PUL8	NODE_5100_length_10405_cov_25.706570	346	10402	susC-susD-unk-GH13_36
MAG60	PUL9	NODE_620_length_30801_cov_24.055584	22082	30801	GH32-GH32-unk-susD-susC
MAG60	PUL10	NODE_7583_length_8200_cov_24.118600	456	5102	susC-susD
MAG72	PUL1	NODE_1097_length_19647_cov_12.369028	1162	19647	GH2-GH50-unk-unk-GH50-unk-susD-susC-susD-susC
MAG72	PUL2	NODE_11789_length_4956_cov_5.887778	2	4954	susD-susC
MAG72	PUL3	NODE_1358_length_17506_cov_10.058277	4161	8963	susD-susC
MAG72	PUL4	NODE_1373_length_17431_cov_7.747928	1229	16751	susD-susC-susD-GH136-unk-unk-unk-GH20
MAG72	PUL5	NODE_1452_length_17002_cov_6.867115	7180	12467	susD-susC
MAG72	PUL6	NODE_15596_length_4126_cov_6.129452	775	4126	susD-susC
MAG72	PUL7	NODE_1780_length_15269_cov_10.117852	1078	10684	GH130-susC-susD-unk-GH26-GH26
MAG72	PUL8	NODE_1947_length_14635_cov_4.532647	1079	6516	susC-susD
MAG72	PUL9	NODE_2909_length_11721_cov_7.652666	2148	7285	susC-susD
MAG72	PUL10	NODE_4171_length_9526_cov_7.771091	1	7925	susC-susC-susD
MAG72	PUL11	NODE_5418_length_8118_cov_5.366985	1389	6464	susD-susC
MAG72	PUL12	NODE_5671_length_7902_cov_11.628011	3177	7883	susC-susD
MAG72	PUL13	NODE_5881_length_7734_cov_5.127230	3024	7733	susD-susC
MAG72	PUL14	NODE_6028_length_7617_cov_4.886406	3525	7616	susD-susC
MAG72	PUL15	NODE_7112_length_6853_cov_6.601500	1145	5833	susC-susD
MAG72	PUL16	NODE_8587_length_6080_cov_7.479336	1696	6078	susC-susD
MAG72	PUL17	NODE_9142_length_5856_cov_4.307188	1	3970	susD-susC
MAG72	PUL18	NODE_9267_length_5798_cov_4.907365	1538	5798	susD-susC
MAG83	PUL1	NODE_1081_length_19816_cov_70.534791	3	9825	susC-susD-PL11_1-GH28-CE12
MAG83	PUL2	NODE_11492_length_5029_cov_80.265179	177	5007	susC-susD
MAG83	PUL3	NODE_11615_length_5002_cov_56.381848	62	4822	susD-susC
MAG83	PUL4	NODE_127_length_50129_cov_91.135400	369	49596	susD-susC-GH43_2-GH43_7-unk-unk-GH3-CE1;CBM6;GH43_29-unk-GH97-unk-unk-unk-GH29-CE1;GH10-GH115-susD-susC-unk-CE6;CE1-unk-GH9-GH115
MAG83	PUL5	NODE_1324_length_17786_cov_87.851841	3	10578	susD-susC-PL1-GH105;GH28
MAG83	PUL6	NODE_1434_length_17102_cov_91.839913	562	17006	susC-susD-susC-unk-unk-unk-susC
MAG83	PUL7	NODE_15909_length_4072_cov_75.624844	7	4070	susD-susC
MAG83	PUL8	NODE_1602_length_16163_cov_99.685498	61	15996	GH13-unk-unk-susC-susD-CE1-GH3-CE1
MAG83	PUL9	NODE_17864_length_3764_cov_94.378539	3	3764	susD-susC
MAG83	PUL10	NODE_23264_length_3173_cov_90.957986	3	3173	susD-susC
MAG83	PUL11	NODE_2384_length_13197_cov_83.879166	417	9616	GH5_46-GH16-unk-susD-susC
MAG83	PUL12	NODE_552_length_27661_cov_60.114395	19441	26712	susD-susC-GH127
MAG83	PUL13	NODE_7723_length_6503_cov_74.634150	2133	6501	susD-susC
MAG83	PUL14	NODE_9802_length_5594_cov_83.430583	870	5592	susD-susC
MAG87	PUL1	NODE_1146_length_20213_cov_14.422760	3569	8218	susD-susC
MAG87	PUL2	NODE_2811_length_11566_cov_16.964295	8	11448	susD-susC-unk-susC-susD
MAG87	PUL3	NODE_288_length_38752_cov_11.918314	3	11197	GH92-unk-susD-susC-unk-GH97
MAG87	PUL4	NODE_306_length_37815_cov_14.212076	10091	15190	susD-susC
MAG87	PUL5	NODE_306_length_37815_cov_14.212076	19693	24618	susD-susC
MAG89	PUL1	NODE_290_length_38694_cov_5.805766	13485	18377	susC-susD
MAG89	PUL2	NODE_325_length_36574_cov_6.518360	2308	26177	GH43_10-GH43_2-unk-unk-susD-susC-unk-susD-susC-unk-GH43_1
MAG89	PUL3	NODE_429_length_33069_cov_6.435209	2974	14634	susC-susD-unk-unk-GH146
MAG91	PUL1	NODE_11623_length_4765_cov_5.305096	65	4709	susD-susC
MAG91	PUL2	NODE_16708_length_3822_cov_3.963101	560	3820	susD-susC
MAG91	PUL3	NODE_20993_length_3337_cov_4.290372	2	3336	susD-susC
MAG95	PUL1	NODE_3_length_206406_cov_24.540448	197205	201746	susC-susD
MAG95	PUL2	NODE_97_length_59932_cov_25.236735	5087	9686	susC-susD
MAG100	PUL1	NODE_1859_length_15043_cov_28.174406	1729	6323	susC-susD
MAG103	PUL1	NODE_1108_length_20496_cov_12.210802	7523	18121	susC-susD-GH43_28;CBM32-GH144-GH3
MAG103	PUL2	NODE_1702_length_15867_cov_12.897926	1420	11805	GH3-GH128-unk-susD-susC
MAG103	PUL3	NODE_17760_length_3684_cov_11.525489	895	3684	susD-susC
MAG103	PUL4	NODE_2600_length_12139_cov_11.873138	1371	6393	susC-susD
MAG103	PUL5	NODE_262_length_40129_cov_11.881095	1573	16823	GT51-unk-unk-GT4-unk-unk-unk-susC-susD
MAG103	PUL6	NODE_3313_length_10472_cov_14.781127	6178	10472	susD-susC
MAG103	PUL7	NODE_399_length_33715_cov_11.771182	13089	17846	susC-susD
MAG103	PUL8	NODE_42_length_80302_cov_12.114222	15224	62678	GH3-GH30_2-GH30_2-GH92-unk-susD-susC-unk-unk-GH30_4-unk-unk-unk-GH2-unk-GH43_24-unk-GH2-GH92-unk-GH3-GH2
MAG103	PUL9	NODE_587_length_28313_cov_12.422004	9941	20555	susC-unk-susC-susD
MAG103	PUL10	NODE_6515_length_6824_cov_13.258532	2598	6824	susD-susC
MAG106	PUL1	NODE_1454_length_17948_cov_5.831163	11551	16278	susD-susC
MAG106	PUL2	NODE_2604_length_12638_cov_5.779623	2544	7403	susD-susC
MAG106	PUL3	NODE_3101_length_11390_cov_5.816056	4583	8872	susC-susD
MAG106	PUL4	NODE_733_length_26821_cov_5.859336	6873	17640	GH32-susD-susC-unk-susC
MAG106	PUL5	NODE_8011_length_5976_cov_5.233407	332	5515	susD-susC
MAG107	PUL1	NODE_23167_length_2923_cov_2.818340	2	2921	susC-susD
MAG107	PUL2	NODE_36265_length_2157_cov_2.872027	3	2157	susD-susC
MAG114	PUL1	NODE_1026_length_22087_cov_58.616921	203	11113	GH13_7-unk-susD-susC-susC
MAG114	PUL2	NODE_1030_length_22043_cov_51.750546	4917	15936	susC-susD-unk-GH32-unk-GH32
MAG114	PUL3	NODE_1595_length_16979_cov_61.988773	3434	16978	susC-susD-unk-unk-unk-GH26;GH5_4-GH26-CE7
MAG114	PUL4	NODE_31_length_133237_cov_66.859486	117763	127880	susC-susD-susC-susD
MAG114	PUL5	NODE_424_length_35573_cov_67.613548	17091	22030	susD-susC
MAG114	PUL6	NODE_467_length_33854_cov_80.902482	129	33852	GH43_10-GH43_5-GH43_4-unk-susD-susC-unk-unk-CBM6;GH43_29-GH43_35-unk-unk-unk-susD-susC-CE6;CE1-GH30_8
MAG114	PUL7	NODE_96_length_84933_cov_68.614093	10599	23271	susD-susC-unk-unk-unk-GH77-GH97
MAG124	PUL1	NODE_45176_length_2108_cov_5.049683	3	2106	susC-susD
MAG125	PUL1	NODE_11440_length_4954_cov_5.019392	2	4420	susC-susD
MAG125	PUL2	NODE_1706_length_16003_cov_4.878919	6456	12563	susC-susD-GH16
MAG125	PUL3	NODE_3146_length_11070_cov_4.740536	1025	9002	susC-susD-unk-GH127
MAG125	PUL4	NODE_3983_length_9493_cov_6.108604	355	9493	susD-susC-unk-unk-GH92
MAG125	PUL5	NODE_4860_length_8377_cov_4.754746	287	5030	susC-susD
MAG125	PUL6	NODE_510_length_33087_cov_4.810457	14010	18840	susC-susD
MAG125	PUL7	NODE_510_length_33087_cov_4.810457	24338	32074	susC-susD-unk-GH20
MAG125	PUL8	NODE_6849_length_6735_cov_3.909281	1	4749	susC-susD
MAG125	PUL9	NODE_8845_length_5784_cov_5.158317	2	4856	susD-susC
MAG129	PUL1	NODE_4332_length_8996_cov_19.706856	2	8739	susC-unk-unk-susC-susD
MAG129	PUL2	NODE_596_length_30209_cov_16.376766	10996	15645	susC-susD
MAG129	PUL3	NODE_975_length_22428_cov_19.778706	4346	9445	susD-susC
MAG129	PUL4	NODE_975_length_22428_cov_19.778706	13881	18824	susD-susC
MAG132	PUL1	NODE_1349_length_18341_cov_5.028328	1021	5602	susD-susC
MAG132	PUL2	NODE_1896_length_15035_cov_4.742457	7763	12308	susC-susD
MAG132	PUL3	NODE_381_length_38431_cov_4.864603	33083	37868	susD-susC
MAG135	PUL1	NODE_107_length_75070_cov_21.549783	15000	46703	susD-susC-unk-unk-unk-GH29-unk-GH92-GH92-susC-unk-unk-unk-susD-susC
MAG135	PUL2	NODE_15_length_175257_cov_25.369927	124373	129059	susD-susC
MAG135	PUL3	NODE_15_length_175257_cov_25.369927	136935	161640	GH2-GH2;GH3-unk-unk-unk-GH3-unk-unk-unk-unk-susD-susC
MAG135	PUL4	NODE_182_length_59105_cov_26.796427	34744	50853	GH97-unk-unk-susC-susD-unk-GH13_36-GH13-GH77
MAG135	PUL5	NODE_216_length_54859_cov_26.122965	31714	42602	CE1-unk-unk-unk-susD-susC
MAG135	PUL6	NODE_3_length_284740_cov_23.538985	1571	7532	susC-susD-GH105
MAG135	PUL7	NODE_3_length_284740_cov_23.538985	15626	37084	GH43_10;CE15-GH28-CE8;CE12-GH105-PL1_2-susC-susD-unk-unk-PL1
MAG135	PUL8	NODE_3_length_284740_cov_23.538985	160387	165557	susD-susC
MAG135	PUL9	NODE_3_length_284740_cov_23.538985	173014	203670	GH36-unk-unk-CE7;GH5_7-susC-susD-unk-unk-GH26-GH5_4-GH26-GH130-unk-GH5_2-GH94-GH2-GH31
MAG135	PUL10	NODE_3_length_284740_cov_23.538985	230703	246666	GH26-susC-susD-susC-susD-unk-unk-unk-susC
MAG135	PUL11	NODE_437_length_36168_cov_20.656938	16534	21947	susC-susD
MAG135	PUL12	NODE_5_length_242615_cov_22.980508	49468	69866	susC-unk-unk-unk-susC-susD-unk-unk-PL6-PL6_1;PL6-PL17_2
MAG135	PUL13	NODE_7_length_217674_cov_25.916381	191854	196926	susC-susD
MAG135	PUL14	NODE_8_length_212904_cov_21.078398	163985	174126	GH20-GH20-unk-susD-susC
MAG138	PUL1	NODE_16_length_172127_cov_24.131306	128831	140951	GH97-GH77-unk-unk-susC-susD
MAG138	PUL2	NODE_1758_length_15764_cov_24.703291	10737	15763	susC-susD
MAG138	PUL3	NODE_1963_length_14783_cov_24.095261	4144	14715	susD-susC-unk-unk-unk-GH32
MAG138	PUL4	NODE_29_length_143688_cov_22.836291	116151	121322	susD-susC
MAG138	PUL5	NODE_331_length_41431_cov_22.454225	3060	21177	GH130-GH26-CE7-GH5_7-GH5_4-unk-susD-susC-unk-unk-unk-susC
MAG138	PUL6	NODE_36_length_139502_cov_23.873809	1282	6867	susD-susC
MAG138	PUL7	NODE_380_length_38468_cov_22.182230	9054	14083	susD-susC
MAG138	PUL8	NODE_380_length_38468_cov_22.182230	25608	30610	susD-susC
MAG138	PUL9	NODE_392_length_37925_cov_23.994402	2720	12578	GT3-GT35-susC-susD
MAG138	PUL10	NODE_5350_length_7887_cov_26.198417	968	7056	susD-susC-GH20
MAG138	PUL11	NODE_95_length_83720_cov_22.062248	58226	73476	GH3-unk-susD-susC-CE8
MAG140	PUL1	NODE_1063_length_21183_cov_11.176306	1723	6302	susC-susD
MAG140	PUL2	NODE_1222_length_19435_cov_8.697368	4594	14509	susC-susD-susC-susD
MAG140	PUL3	NODE_1316_length_18605_cov_10.198221	12501	17106	susD-susC
MAG140	PUL4	NODE_1376_length_18159_cov_10.961555	4292	9371	susC-susD
MAG140	PUL5	NODE_2177_length_13895_cov_9.416691	1958	13895	susC-susD-unk-unk-unk-GH106
MAG140	PUL6	NODE_2340_length_13311_cov_7.091657	3	10682	susD-susC-unk-unk-GH78
MAG140	PUL7	NODE_2523_length_12724_cov_8.842687	2623	12425	susD-susC-PL1_2-GH105-CE8;CE12
MAG143	PUL1	NODE_108_length_73935_cov_62.174919	22694	32096	susC-susD-unk-GH16-GH3
MAG143	PUL2	NODE_1330_length_18486_cov_63.524334	58	7514	GH31-susD-susC
MAG143	PUL3	NODE_184_length_59016_cov_58.896796	86	6836	susD-susC-PL9_1
MAG143	PUL4	NODE_184_length_59016_cov_58.896796	12105	19910	GH31-susD-susC
MAG143	PUL5	NODE_19_length_166624_cov_60.239078	4619	30332	GH43_35-unk-susC-susD-unk-susD-unk-GH10-unk-unk-GH105-GH2
MAG143	PUL6	NODE_33_length_141524_cov_58.828422	22635	53198	GH92-unk-GH92-unk-GH28-susD-susC-GH28-unk-unk-GH43_1-unk-unk-unk-GH51-GH51-GH146
MAG143	PUL7	NODE_33_length_141524_cov_58.828422	88996	112878	GH3-unk-unk-GH20-GH20-GH125-GH92-GH2-GH18-GH29-susC-susD
MAG143	PUL8	NODE_377_length_38560_cov_59.240878	20418	28950	susC-susD-unk-unk-GH53
MAG143	PUL9	NODE_455_length_35456_cov_63.405892	3543	32215	susD-susC-GH43_2-GH43_7-GH3-GH95-GH10;CE1-CE6;CE1-GH43_10-GH115-unk-GH13
MAG143	PUL10	NODE_59_length_104233_cov_60.697182	35939	44654	susC-susD-GH115-GH43_29;CBM6
MAG143	PUL11	NODE_662_length_27885_cov_58.315738	1400	8630	susD-susC-unk-GH26
MAG143	PUL12	NODE_78_length_92660_cov_59.914594	40318	69180	CE10-unk-unk-unk-GH5_4;CBM72-unk-susD-susC-GH5_38-GH5_4-unk-unk-unk-unk-susC-susD-unk-GH32
MAG143	PUL13	NODE_88_length_87218_cov_60.879272	42226	55935	GH24-unk-unk-susC-susD-unk-susC-susD
MAG143	PUL14	NODE_902_length_23509_cov_50.168798	11012	15312	susD-susC
MAG144	PUL1	NODE_1198_length_19599_cov_32.865739	8171	13766	susD-susC
MAG144	PUL2	NODE_1574_length_16758_cov_30.816440	2626	11047	susD-susC-unk-unk-susC
MAG144	PUL3	NODE_273_length_47471_cov_32.263561	36467	41868	susC-susD
MAG144	PUL4	NODE_2917_length_11608_cov_34.593093	3	10921	susC-susD-unk-unk-GH5_4-GH26
MAG144	PUL5	NODE_355_length_39429_cov_32.165718	2664	7687	susC-susD
MAG144	PUL6	NODE_412_length_37436_cov_32.893770	3	4718	susC-susD
MAG144	PUL7	NODE_440_length_36076_cov_30.990644	12400	22571	susD-unk-susD-susC
MAG144	PUL8	NODE_743_length_26111_cov_33.950645	6578	26109	PL1_2-unk-unk-unk-susD-susC-susD-susC-CE8
MAG144	PUL9	NODE_97_length_82913_cov_42.739591	57560	73600	susD-susC-unk-unk-GH77-GH97-unk-GH13_14
MAG145	PUL1	NODE_1160_length_19958_cov_37.908155	12900	19957	susC-susD-unk-GH32
MAG145	PUL2	NODE_132_length_68354_cov_33.903908	1129	6545	susD-susC
MAG145	PUL3	NODE_165_length_62598_cov_34.093008	2315	13628	susC-susD-unk-GH16-GH5_46;GH3
MAG145	PUL4	NODE_23_length_154858_cov_32.832936	142645	148407	susD-susC
MAG145	PUL5	NODE_25_length_146542_cov_32.011987	49107	84427	susC-susD-unk-unk-GH13_6-GH53-unk-unk-unk-GH13-GT2_Glycos_transf_2-unk-unk-unk-unk-GH13_14-GH77-unk-unk-GT4-unk-GT4
MAG145	PUL6	NODE_53_length_109147_cov_28.572764	70723	75870	susD-susC
MAG145	PUL7	NODE_577_length_30823_cov_32.417609	6440	18888	GH97-unk-susD-susC-unk-GH13
MAG145	PUL8	NODE_6_length_219401_cov_29.842737	111276	115986	susD-susC
MAG153	PUL1	NODE_1211_length_19645_cov_7.978509	9357	19643	GH3-GH144-CBM32;GH43_28-susD-susC
MAG153	PUL2	NODE_138_length_62307_cov_7.759205	31455	44285	GH16-unk-unk-unk-susD-susC
MAG153	PUL3	NODE_14626_length_4137_cov_4.135473	3	3326	susC-susD
MAG153	PUL4	NODE_343_length_38522_cov_8.539605	3	38220	susD-susC-unk-unk-GH30_4-unk-unk-GH2-unk-GH43_24-unk-GH2-GH92-unk-GH3-GH2
MAG153	PUL5	NODE_4404_length_9157_cov_7.204570	2858	7194	susC-susD
MAG153	PUL6	NODE_56_length_96510_cov_6.987414	51072	56204	susC-susD
MAG153	PUL7	NODE_675_length_26790_cov_7.256854	14296	25522	GH128-GH16-unk-susC-susD
MAG153	PUL8	NODE_805_length_24732_cov_7.068363	1	4731	susC-susD
MAG153	PUL9	NODE_853_length_24019_cov_7.239818	2433	14175	GT32-unk-unk-GT2_Glycos_transf_2-unk-susC-susD
MAG153	PUL10	NODE_899_length_23164_cov_6.089575	314	23162	GH5_13-unk-GH97-GH28-unk-GH28-unk-unk-susC-susD-unk-CE10-unk-unk-unk-unk-susC
MAG154	PUL1	NODE_1042_length_21301_cov_5.267956	10264	15075	susC-susD
MAG154	PUL2	NODE_289_length_41965_cov_5.735791	945	22799	CE11-unk-unk-unk-unk-GT51-unk-unk-unk-susC-unk-susD-susC
MAG155	PUL1	NODE_12066_length_4697_cov_32.736967	3	4606	susC-susD
MAG155	PUL2	NODE_2237_length_13888_cov_19.059423	42	13888	susD-susC-unk-unk-unk-GH30_1-GH149
MAG155	PUL3	NODE_2594_length_12643_cov_15.186527	7442	12557	susD-susC
MAG155	PUL4	NODE_5635_length_7791_cov_15.655636	1110	5969	susD-susC
MAG159	PUL1	NODE_1_length_471604_cov_21.259017	151911	165953	GH13_6-unk-unk-susD-susC-unk-susC
MAG159	PUL2	NODE_1_length_471604_cov_21.259017	266644	271051	susC-susD
MAG159	PUL3	NODE_3_length_302672_cov_16.128575	180947	200707	CBM20-unk-unk-unk-GH3-unk-GH128-GH128-GH16-unk-susD-susC
MAG159	PUL4	NODE_6_length_199431_cov_20.245471	67415	79667	GT2_Glyco_tranf_2_3-unk-unk-unk-unk-susD-susC
MAG162	PUL1	NODE_10_length_184701_cov_48.898411	130223	161302	CBM6;GH43_29-GH43_35-GH97-unk-GH3-unk-unk-unk-unk-CE1-unk-GH97-susC-susD-unk-GH5_4-GH43_10
MAG162	PUL2	NODE_2_length_405769_cov_47.819262	277516	286999	susD-susC-GH31-CE10
MAG162	PUL3	NODE_2_length_405769_cov_47.819262	384453	398198	susC-susD-unk-GH43_4-GH43_10;GH43_5-GH51
MAG162	PUL4	NODE_44_length_107650_cov_48.529002	22482	35032	GH97-GH77-unk-unk-susC-susD
MAG162	PUL5	NODE_68_length_88347_cov_49.981119	2185	18316	GH10-CE6-unk-unk-GH43_16-GH30_8-susC-susD
MAG162	PUL6	NODE_88_length_76095_cov_47.938519	62741	72815	susC-susD-unk-susD
MAG166	PUL1	NODE_1018_length_21668_cov_28.474159	3587	8686	susD-susC
MAG166	PUL2	NODE_1018_length_21668_cov_28.474159	13122	18065	susD-susC
MAG166	PUL3	NODE_1060_length_21058_cov_20.872114	478	20087	GH3-GH2-GH163-GH29-GH92-unk-unk-unk-susD-susC
MAG166	PUL4	NODE_1233_length_19473_cov_24.975435	3841	8490	susD-susC
MAG168	PUL1	NODE_1031_length_21508_cov_30.463385	6819	11896	susC-susD
MAG168	PUL2	NODE_131_length_64770_cov_31.760921	73	10773	susD-susC-unk-susC-susD
MAG168	PUL3	NODE_1729_length_16239_cov_29.307402	1324	13314	GH76-GH92-GH76-unk-susD-susC
MAG168	PUL4	NODE_1922_length_15221_cov_33.155150	1805	15221	susD-susC-unk-unk-unk-unk-susC
MAG168	PUL5	NODE_234_length_46336_cov_33.911476	984	7452	GH29-susC-susD
MAG168	PUL6	NODE_234_length_46336_cov_33.911476	18865	44963	susD-susC-unk-unk-unk-unk-GH26-susC-unk-unk-GH9-unk-unk-unk-unk-GH20
MAG168	PUL7	NODE_2625_length_12540_cov_40.089387	4049	12331	GH9-unk-susD-susC
MAG168	PUL8	NODE_28_length_127662_cov_28.753658	21349	26579	susD-susC
MAG168	PUL9	NODE_304_length_41193_cov_32.815499	22138	39855	susC-susD-unk-CE1-CE1-CE1-unk-GH3-CE1-CE1-GH3
MAG168	PUL10	NODE_348_length_38191_cov_32.934235	16558	33586	susC-susD-unk-GH13_36-GH53-GH2-GH13-GH13
MAG168	PUL11	NODE_42_length_112210_cov_30.830734	26451	39738	GH20-unk-unk-unk-susD-susC
MAG168	PUL12	NODE_47_length_103427_cov_30.846370	16322	20931	susC-susD
MAG168	PUL13	NODE_592_length_28766_cov_38.961652	18631	23277	susC-susD
MAG168	PUL14	NODE_77_length_81234_cov_31.824770	35362	45017	susC-susD-unk-GH32-GH32
MAG168	PUL15	NODE_7905_length_6233_cov_28.672710	850	6150	susD-susC
MAG169	PUL1	NODE_1538_length_17360_cov_31.339613	6839	11775	susC-susD
MAG169	PUL2	NODE_18191_length_3599_cov_36.706264	3	3599	susD-susC
MAG169	PUL3	NODE_2885_length_11857_cov_34.391120	6054	11093	susD-susC
MAG171	PUL1	NODE_1324_length_18708_cov_17.876267	10751	15356	susD-susC
MAG171	PUL2	NODE_1529_length_17471_cov_16.228066	3765	8856	susC-susD
MAG171	PUL3	NODE_2399_length_13236_cov_20.373416	4956	10035	susC-susD
MAG171	PUL4	NODE_283_length_42375_cov_13.348582	6091	33307	GH20-GH109-unk-unk-unk-susC-susD-unk-unk-unk-unk-GH31-unk-unk-susD-susC
MAG171	PUL5	NODE_4070_length_9606_cov_17.622657	4927	9352	susD-susC
MAG171	PUL6	NODE_4665_length_8802_cov_16.008346	2311	7558	susC-susD
MAG171	PUL7	NODE_5335_length_8074_cov_11.693603	2205	7793	susD-susC
MAG171	PUL8	NODE_772_length_25203_cov_16.309607	16361	25203	susD-susC-PL1_2-GH105-CE8
MAG172	PUL1	NODE_112_length_68635_cov_14.178711	15763	41201	GT2_Glycos_transf_2-unk-unk-unk-CE1-CE1-GH3-CE1-CE1-unk-susD-susC-CE10-unk-GH3
MAG172	PUL2	NODE_129_length_65301_cov_15.636223	18040	24519	GH28-susC-susD
MAG172	PUL3	NODE_14_length_175404_cov_14.192011	29875	44783	GH36-unk-GH36-unk-unk-unk-unk-susC-susD
MAG172	PUL4	NODE_14_length_175404_cov_14.192011	67401	81276	GH130-unk-unk-susC-susD-unk-unk-GH2
MAG172	PUL5	NODE_14_length_175404_cov_14.192011	106560	132130	GH5_7-susC-susD-unk-unk-GH26-GH5_4-GH26-GH130-unk-GH31-GH3-unk-GH2
MAG172	PUL6	NODE_14_length_175404_cov_14.192011	142905	170628	GH89-unk-unk-GH20-unk-unk-unk-unk-susD-susC-unk-unk-unk-unk-GH127
MAG172	PUL7	NODE_141_length_61041_cov_14.389827	56120	60980	susD-susC
MAG172	PUL8	NODE_145_length_60268_cov_13.182369	35004	47282	susC-susD-unk-unk-GH93-GH5_13-GH2
MAG172	PUL9	NODE_151_length_59267_cov_17.203793	15736	53271	GH2-PL27-GH3-unk-susD-susC-susD-susC-unk-GH28-GH20-unk-GH123-GH146-GH31-unk-GH97
MAG172	PUL10	NODE_1543_length_17332_cov_15.803322	7755	17214	GH3-susC-susD-unk-GH16
MAG172	PUL11	NODE_162_length_56928_cov_15.170221	596	11152	GH144-unk-susD-susC-GH144-GH3
MAG172	PUL12	NODE_399_length_35514_cov_15.078654	18361	28961	GT8-unk-unk-unk-unk-susD-susC
MAG172	PUL13	NODE_54_length_97296_cov_14.290731	65816	70836	susC-susD
MAG172	PUL14	NODE_689_length_26458_cov_14.046207	2	4778	susD-susC
MAG172	PUL15	NODE_74_length_82607_cov_16.119525	40280	45164	susD-susC
MAG172	PUL16	NODE_78_length_81230_cov_15.791290	14346	59789	CE1-unk-GH92-unk-unk-unk-susD-susC-unk-GH97-unk-GH116-unk-unk-susC-susD-unk-unk-GH43_3-GH2-unk-unk-unk-susC-susD
MAG172	PUL17	NODE_89_length_75774_cov_14.779672	52499	63500	GH97-unk-CBM35-unk-unk-susD-susC
MAG174	PUL1	NODE_15_length_186703_cov_16.694971	48306	52866	susC-susD
MAG174	PUL2	NODE_2_length_513094_cov_15.326741	62972	67550	susD-susC
MAG174	PUL3	NODE_2_length_513094_cov_15.326741	94706	99491	susC-susD
MAG177	PUL1	NODE_1139_length_26728_cov_13.136505	30	7065	GT2_Glycos_transf_2-unk-susC-susD
MAG177	PUL2	NODE_12262_length_5770_cov_25.556605	2	3070	susC-susD
MAG177	PUL3	NODE_171_length_68530_cov_15.074611	15934	29408	CE7;GH26-unk-susD-susC-unk-GH26
MAG177	PUL4	NODE_457_length_43602_cov_14.144488	16217	40454	GH28-unk-unk-susD-susC-susC-susD-unk-unk-unk-CE8-unk-GH23-unk-unk-unk-unk-GT19
MAG177	PUL5	NODE_527_length_40154_cov_13.525175	5418	25058	GH149-GH30_1-unk-unk-unk-susC-susD-unk-GH128-GH16
MAG177	PUL6	NODE_7894_length_7805_cov_23.317677	551	6171	susD-susC
MAG190	PUL1	NODE_1526_length_22434_cov_5.401403	7370	21894	susC-unk-susD-susC-unk-GH43_1
MAG190	PUL2	NODE_2974_length_14900_cov_5.132300	4598	9417	susC-susD
MAG190	PUL3	NODE_36486_length_2775_cov_2.823162	2	2773	susD-susC
MAG190	PUL4	NODE_4786_length_11005_cov_5.700731	660	9159	susC-susD-unk-unk-susC
MAG192	PUL1	NODE_185_length_66718_cov_148.326943	22132	31728	susC-susD-unk-GH32-GH32
MAG192	PUL2	NODE_185_length_66718_cov_148.326943	37573	53182	susC-susD-unk-GH16-GH3;GH5_46-unk-unk-unk-susC
MAG192	PUL3	NODE_293_length_54025_cov_147.118344	5491	10871	susC-susD
MAG192	PUL4	NODE_293_length_54025_cov_147.118344	21764	35075	susD-susC-susC-unk-GT4
MAG192	PUL5	NODE_298_length_53514_cov_135.092145	11134	16689	GT51-unk-susD-susC
MAG192	PUL6	NODE_374_length_48052_cov_129.256079	23579	28721	susD-susC
MAG192	PUL7	NODE_62_length_116620_cov_146.328040	1005	10593	GH97-unk-unk-susD-susC
MAG192	PUL8	NODE_62_length_116620_cov_146.328040	14572	24994	GH3-GH144-CBM32;GH43_28-susD-susC
MAG192	PUL9	NODE_689_length_35412_cov_138.369573	333	5077	susC-susD
MAG194	PUL1	NODE_2111_length_18406_cov_47.406626	2833	15536	GH106-unk-unk-unk-susD-susC
MAG194	PUL2	NODE_2161_length_18188_cov_46.368169	9298	14323	susD-susC
MAG194	PUL3	NODE_2441_length_16831_cov_54.477647	6820	11899	susD-susC
MAG194	PUL4	NODE_3256_length_14141_cov_46.057788	6843	11448	susC-susD
MAG194	PUL5	NODE_3474_length_13552_cov_46.624583	8873	13298	susD-susC
MAG194	PUL6	NODE_4391_length_11575_cov_42.549653	156	5291	susD-susC
MAG194	PUL7	NODE_4545_length_11349_cov_42.110058	65	11348	susC-susD-unk-unk-unk-GH31
MAG194	PUL8	NODE_5394_length_10146_cov_34.632643	2237	7825	susC-susD
MAG194	PUL9	NODE_6820_length_8630_cov_44.989271	2623	8630	susD-susC-PL1_2
MAG194	PUL10	NODE_993_length_29250_cov_43.397191	7305	27961	susD-susC-unk-unk-unk-unk-GH92-GH92-unk-unk-susD-susC
MAG195	PUL1	NODE_1608_length_21677_cov_38.495421	182	15421	susD-susC-CE8-unk-GH23-unk-unk-unk-unk-GT19
MAG195	PUL2	NODE_2330_length_17352_cov_33.309996	3343	14312	GH32-unk-GH32-unk-susD-susC
MAG195	PUL3	NODE_2772_length_15595_cov_29.888224	10858	15593	susD-susC
MAG195	PUL4	NODE_4441_length_11505_cov_39.270742	26	7288	susD-susC-unk-GH5_38
MAG195	PUL5	NODE_790_length_32949_cov_28.385876	3958	25366	GH130-GH26-GH5_7-GH36-GH26;CE7-unk-susD-susC-unk-GH26
MAG195	PUL6	NODE_7973_length_7749_cov_37.122433	405	7742	susC-susD-unk-PL1_2
MAG195	PUL7	NODE_9595_length_6835_cov_37.130826	1613	6651	susC-susD
MAG196	PUL1	NODE_1162_length_26521_cov_10.033137	12968	23678	GT51-unk-unk-unk-susC-susD
MAG196	PUL2	NODE_2174_length_18128_cov_10.299840	6493	11169	susD-susC
MAG196	PUL3	NODE_2174_length_18128_cov_10.299840	12662	17384	susD-susC
MAG196	PUL4	NODE_4945_length_10775_cov_10.988619	2869	8074	susD-susC
MAG198	PUL1	NODE_1006_length_28889_cov_7.576576	15237	26179	susD-susC-PL1_2-GH105-CE8-GH28
MAG198	PUL2	NODE_1206_length_25777_cov_8.025426	2321	25292	PL35-unk-unk-PL35-unk-unk-susC-susC-susD-GH3
MAG198	PUL3	NODE_1246_length_25395_cov_5.849842	6077	22753	GH50-unk-unk-GH50-unk-susD-susC-susD-susC
MAG198	PUL4	NODE_1499_length_22580_cov_6.314584	6029	10761	susD-susC
MAG198	PUL5	NODE_156_length_71468_cov_7.041561	12621	30541	susC-susC-susD-unk-PL35-unk-unk-GH36
MAG198	PUL6	NODE_1591_length_21860_cov_6.213208	1127	12798	susD-susC-unk-unk-unk-unk-CE10
MAG198	PUL7	NODE_2497_length_16649_cov_7.066892	9524	14038	susC-susD
MAG198	PUL8	NODE_394_length_46362_cov_6.757315	2503	16332	PL35-GH2-unk-unk-unk-unk-susD-susC
MAG198	PUL9	NODE_40262_length_2598_cov_4.989776	1	2597	susC-susD
MAG198	PUL10	NODE_5545_length_9987_cov_6.807793	5007	9824	susC-susD
MAG198	PUL11	NODE_563_length_39133_cov_7.495164	6012	37123	PL21_1-PL12_2-unk-susC-susD-unk-unk-unk-unk-PL12_2-unk-unk-GH89-GH3-GH109
MAG198	PUL12	NODE_606_length_37950_cov_6.178810	867	22828	susC-susD-unk-unk-unk-unk-susC-susD-unk-GH105-CE12-CE12
MAG198	PUL13	NODE_6852_length_8604_cov_6.321675	2177	8604	susC-susD-GH43_26
MAG198	PUL14	NODE_863_length_31559_cov_7.577482	5278	22160	PL35-PL35-unk-susC-susD-unk-unk-unk-unk-GH43_3
MAG206	PUL1	NODE_314_length_53255_cov_43.360169	11459	16106	susC-susD
MAG206	PUL2	NODE_477_length_42758_cov_47.836499	492	10338	susC-susD-susC-susD
MAG206	PUL3	NODE_761_length_33034_cov_37.161739	27666	32619	susC-susD
MAG206	PUL4	NODE_87_length_96239_cov_45.764951	26312	31255	susC-susD
MAG206	PUL5	NODE_87_length_96239_cov_45.764951	35758	40857	susC-susD
MAG207	PUL1	NODE_32_length_137661_cov_14.825255	102648	107199	susC-susD
MAG207	PUL2	NODE_34_length_137314_cov_14.226499	96	4695	susD-susC
MAG207	PUL3	NODE_34_length_137314_cov_14.226499	29250	34038	susC-susD
MAG210	PUL1	NODE_1120_length_27059_cov_6.613798	4457	26524	GH67-unk-susC-susD-unk-unk-susC-unk-unk-GH43_35
MAG210	PUL2	NODE_1178_length_26276_cov_6.603753	3792	8702	susD-susC
MAG210	PUL3	NODE_1984_length_19468_cov_5.719621	3011	15508	GH43_35-unk-GH28;GH105-unk-susD-susC
MAG210	PUL4	NODE_334_length_50841_cov_5.851376	2092	30673	GT51-unk-unk-unk-CE11-unk-unk-susC-susD-unk-unk-susC-unk-GH2
MAG210	PUL5	NODE_4974_length_10702_cov_5.832817	398	5137	susC-susD
MAG210	PUL6	NODE_762_length_33023_cov_6.268108	22642	33021	susC-susD-unk-unk-susC
MAG210	PUL7	NODE_7802_length_7693_cov_5.026447	1728	6567	susD-susC
MAG211	PUL1	NODE_11537_length_5719_cov_5.472105	3	4926	susC-susD
MAG211	PUL2	NODE_11926_length_5580_cov_4.597828	302	5354	susC-susD
MAG211	PUL3	NODE_12012_length_5546_cov_4.455108	1583	5545	susC-susD
MAG211	PUL4	NODE_14613_length_4763_cov_5.782498	251	4750	susC-susD
MAG211	PUL5	NODE_14662_length_4753_cov_4.280758	1	4402	susC-susD
MAG211	PUL6	NODE_2207_length_18134_cov_4.488025	1	16530	GH3-GH140-unk-unk-GH106-susD-susC-GH142
MAG211	PUL7	NODE_2607_length_16396_cov_4.380026	3978	16394	susC-susD-GH10-GH148-unk-unk-GH2
MAG211	PUL8	NODE_3402_length_13863_cov_5.678375	2337	7241	susC-susD
MAG211	PUL9	NODE_3757_length_12983_cov_4.437423	1512	6603	susC-susD
MAG211	PUL10	NODE_4568_length_11360_cov_5.086333	3847	8704	susD-susC
MAG211	PUL11	NODE_5239_length_10298_cov_5.499854	4168	9243	susC-susD
MAG211	PUL12	NODE_7964_length_7561_cov_5.503730	3	4124	susD-susC
MAG211	PUL13	NODE_9962_length_6387_cov_5.152716	45	6385	susD-susC-susC
MAG216	PUL1	NODE_11431_length_5752_cov_5.226435	3	4302	susC-susD
MAG216	PUL2	NODE_6201_length_9111_cov_4.334143	3	4487	susC-susD
MAG217	PUL1	NODE_1262_length_25247_cov_8.414060	1229	9292	CE10-unk-unk-susC-susD
MAG217	PUL2	NODE_2076_length_18892_cov_7.277220	3	15527	susC-susD-unk-unk-CE8-unk-GH23-unk-unk-unk-unk-GT19
MAG217	PUL3	NODE_2566_length_16549_cov_8.126591	133	16544	GH13-GH13_14-GH97-GH77-unk-unk-unk-susC-susD
MAG217	PUL4	NODE_3417_length_13814_cov_8.521477	1601	6721	susC-susD
MAG217	PUL5	NODE_4529_length_11436_cov_8.175644	3	8966	GH16-GH128-unk-susD-susC
MAG220	PUL1	NODE_1728_length_20877_cov_12.147152	2649	7377	susD-susC
MAG220	PUL2	NODE_5141_length_10445_cov_13.606064	5341	10277	susD-susC
MAG220	PUL3	NODE_838_length_31600_cov_11.409986	16615	29292	susC-susD-unk-unk-susC
MAG221	PUL1	NODE_139_length_78566_cov_8.282139	6385	11277	susD-susC
MAG221	PUL2	NODE_5_length_220176_cov_8.577269	12554	52291	GH51-unk-GH95-unk-unk-unk-GH8-unk-unk-unk-unk-GH43_10-GH43_2-unk-unk-susD-susC-unk-susD-susC-unk-GH43_1
MAG221	PUL3	NODE_627_length_36653_cov_9.127056	4022	25168	GH51-GH127-GH97-unk-susC-susD-unk-unk-GH146
MAG234	PUL1	NODE_1107_length_27205_cov_8.466924	15255	20387	susD-susC
MAG235	PUL1	NODE_163_length_73875_cov_40.862883	29857	39430	susD-susC-CE8
MAG235	PUL2	NODE_2003_length_19335_cov_42.187863	4166	8902	susD-susC
MAG235	PUL3	NODE_296_length_54816_cov_42.607805	9271	27001	GH3-GH16-unk-susD-susC-unk-unk-unk-unk-GH20
MAG235	PUL4	NODE_317_length_52980_cov_40.453566	34019	49906	GH10-unk-susD-susC-susD-susC-GH35
MAG235	PUL5	NODE_38_length_132017_cov_40.082456	93555	125583	susC-susD-unk-susC-susD-unk-unk-unk-GH127-unk-unk-susC-susD-unk-GH43_4-GH43_5-GH43_10
MAG235	PUL6	NODE_44_length_126613_cov_40.923292	25318	36897	susD-susC-unk-susC-susD
MAG235	PUL7	NODE_44_length_126613_cov_40.923292	51721	63550	susC-susD-unk-GH32-unk-GH2
MAG235	PUL8	NODE_49_length_122469_cov_41.980443	39206	105940	GH142;GH43_18;GH143-unk-GH95-GH140-GH33;CBM67;GH78-GH2-unk-GH31-GH141-unk-unk-unk-GH78;CBM67;GH139-unk-GH106-GH2-unk-unk-GH2-GH137;CBM57;GH2-GH138-GH78-GH141-GH127-unk-unk-unk-PL29-susD-susC
MAG235	PUL9	NODE_626_length_36653_cov_40.441035	4134	20133	susD-susC-unk-unk-GH77-GH97-GH13_14-GH13
MAG235	PUL10	NODE_79_length_99853_cov_39.410569	53756	62006	susC-susD-unk-GH5_4
MAG235	PUL11	NODE_825_length_31740_cov_46.230393	830	29396	GH43_29;CBM6-GH43_7-GH43_2-CE6;CE1-GH5_21-susC-susD-unk-susD-unk-GH10-GT2_Glycos_transf_2-GT4-unk-susC
MAG236	PUL1	NODE_2340_length_17437_cov_6.885974	2643	15851	CE9-GT32-unk-unk-GT2_Glycos_transf_2-unk-susC-susD
MAG236	PUL2	NODE_3116_length_14665_cov_6.523066	7293	11656	susC-susD
MAG236	PUL3	NODE_3265_length_14228_cov_7.791505	310	10916	GH3-GH144-susC-susD-susC
MAG236	PUL4	NODE_3873_length_12725_cov_6.328493	98	5313	susC-susD
MAG236	PUL5	NODE_451_length_44487_cov_6.286460	4934	9874	susC-susD
MAG236	PUL6	NODE_5485_length_9947_cov_6.410230	3385	8464	susC-susD
MAG236	PUL7	NODE_6434_length_8857_cov_7.543854	3967	8855	susC-susD
MAG236	PUL8	NODE_7509_length_7908_cov_7.162868	2268	7050	susD-susC
MAG236	PUL9	NODE_857_length_31251_cov_7.973009	3649	20266	GH128-GH16-unk-susC-susD-unk-GH128-GH3
MAG236	PUL10	NODE_872_length_30936_cov_7.093132	16237	21108	susD-susC
MAG236	PUL11	NODE_985_length_29191_cov_6.405581	12558	17804	susC-susD
MAG239	PUL1	NODE_119_length_85971_cov_30.184250	36589	41277	susD-susC
MAG239	PUL2	NODE_119_length_85971_cov_30.184250	49280	73917	GH2-GH3;GH2-unk-unk-unk-GH3-unk-unk-unk-unk-susD-susC
MAG239	PUL3	NODE_158_length_75044_cov_26.147368	48238	56477	GH123-unk-susD-susC
MAG239	PUL4	NODE_17_length_164209_cov_27.197607	5113	20963	GH89-unk-unk-GH28-GH105-unk-unk-susD-susC
MAG239	PUL5	NODE_17_length_164209_cov_27.197607	51857	57810	susC-susD-GH105
MAG239	PUL6	NODE_17_length_164209_cov_27.197607	66095	80451	GH43_10;CE15-GH28-CE12;CE8-GH105-PL1_2-susC-susD
MAG239	PUL7	NODE_187_length_68975_cov_27.474376	24028	33382	GH28-unk-unk-susD-susC
MAG239	PUL8	NODE_23_length_154034_cov_28.317926	1984	7274	susD-susC
MAG239	PUL9	NODE_23_length_154034_cov_28.317926	65073	77748	GH3-GH106-unk-unk-susD-susC
MAG239	PUL10	NODE_311_length_53450_cov_26.670344	58	5133	susD-susC
MAG239	PUL11	NODE_33_length_137490_cov_29.633361	31554	82820	CE10-unk-unk-GH2-GH50-unk-unk-GH50-unk-susD-susC-susD-susC-unk-unk-unk-GH28-unk-unk-GH3-unk-unk-unk-unk-GH97-unk-unk-susC-susD-unk-GH13_36-GH13-GH77
MAG239	PUL12	NODE_347_length_49937_cov_25.654605	38557	48180	susD-susC-unk-GH20-GH20
MAG239	PUL13	NODE_36_length_133533_cov_24.767647	12806	59096	susD-susC-unk-unk-unk-susC-susD-unk-unk-unk-GH106-unk-GH35-GH129-unk-unk-GH136-susD-susC-susD-susC-GH39-GH136
MAG239	PUL14	NODE_475_length_42916_cov_26.471501	31614	36901	susD-susC
MAG239	PUL15	NODE_57_length_115258_cov_23.879057	51103	103844	GH106-unk-GH78;CBM67-unk-GH28-GH28-unk-unk-GH31-GH3-unk-unk-susD-susC-susC-unk-unk-GH92-GH92-unk-GH29-unk-unk-unk-susC-susD
MAG239	PUL16	NODE_6_length_199621_cov_28.411708	6942	11534	susC-susD
MAG239	PUL17	NODE_6_length_199621_cov_28.411708	49015	80968	GH43_12-unk-unk-GH5_7;CE7-susC-susD-unk-unk-GH26;GH5_4-GH26-GH130-unk-GH5_2-GH94-GH36-GH2-GH31
MAG239	PUL18	NODE_6_length_199621_cov_28.411708	113592	123198	GH130-susC-susD-unk-GH26-GH26
MAG241	PUL1	NODE_2707_length_16073_cov_7.679423	9584	14314	susC-susD
MAG243	PUL1	NODE_1254_length_25368_cov_54.171651	3134	24517	susD-susC-susD-susC-unk-CE8-unk-PL9-CE12-PL1_2
MAG243	PUL2	NODE_12856_length_5259_cov_63.902191	1406	5257	susC-susD
MAG243	PUL3	NODE_211_length_65121_cov_63.365321	16206	46624	susC-unk-unk-susD-susC-unk-unk-PL11_1-PL11_1-GH115-PL4_4
MAG243	PUL4	NODE_2492_length_16814_cov_58.034608	9043	14219	susD-susC
MAG243	PUL5	NODE_2670_length_16212_cov_57.500897	8839	13954	susC-susD
MAG243	PUL6	NODE_2733_length_15998_cov_50.237408	5685	13429	GH31-unk-susC-susD
MAG243	PUL7	NODE_3706_length_13118_cov_64.868790	4527	9267	susD-susC
MAG243	PUL8	NODE_945_length_29633_cov_62.469572	15065	29631	susC-susD-GH2-GH106-unk-GH2
MAG243	PUL9	NODE_9535_length_6619_cov_52.217093	2	4998	susC-susD
MAG245	PUL1	NODE_2038_length_19148_cov_37.835489	6799	16016	susC-susD-unk-GH16-GH5_46
MAG245	PUL2	NODE_318_length_52913_cov_36.296738	4698	52911	GH115-GH9-unk-CE6;CE1-unk-susC-susD-GH115-GH10;CE1-unk-susC-susD-unk-GH29-unk-unk-unk-GH97-unk-CE1;GH43_29;CBM6-GH3-unk-unk-GH43_7
MAG245	PUL3	NODE_4281_length_11899_cov_33.200439	2	9806	GH3-unk-CE7-CE8-susD-susC
MAG245	PUL4	NODE_5288_length_10225_cov_41.965290	173	9758	susC-susD-CE1-GH3-CE1
MAG245	PUL5	NODE_5882_length_9448_cov_39.463537	461	8795	susC-susD-unk-GH32
MAG245	PUL6	NODE_6698_length_8590_cov_45.728295	2393	7553	susD-susC
MAG247	PUL1	NODE_1_length_267066_cov_7.254173	149740	154816	susD-susC
MAG247	PUL2	NODE_1127_length_26961_cov_10.484687	14689	21682	susC-susD-unk-GT4
MAG247	PUL3	NODE_186_length_69342_cov_10.622656	10772	15781	susD-susC
MAG247	PUL4	NODE_213_length_64680_cov_10.042909	34204	38967	susD-susC
MAG247	PUL5	NODE_246_length_59776_cov_9.570737	38078	43285	susC-susD
MAG247	PUL6	NODE_5022_length_10609_cov_11.348588	1173	5681	susC-susD
MAG251	PUL1	NODE_21430_length_3472_cov_2.925373	1	3245	susC-susD
MAG251	PUL2	NODE_9314_length_5749_cov_3.466280	812	5540	susC-susD
MAG253	PUL1	NODE_15198_length_4290_cov_6.672727	1	4098	susC-susD
MAG253	PUL2	NODE_1522_length_14965_cov_3.919048	3	10071	GH92-GH76-unk-susD-susC
MAG253	PUL3	NODE_1844_length_13740_cov_8.859993	6689	11290	susD-susC
MAG253	PUL4	NODE_2378_length_12114_cov_5.967576	3609	8255	susC-susD
MAG253	PUL5	NODE_272_length_29855_cov_6.494832	11551	29268	susC-susD-unk-CE1-CE1-CE1-unk-GH3-CE1-CE1-GH3
MAG253	PUL6	NODE_3246_length_10374_cov_5.538424	3570	8216	susC-susD
MAG253	PUL7	NODE_3957_length_9341_cov_6.872712	4321	9340	GH16-susD-susC
MAG253	PUL8	NODE_7502_length_6497_cov_5.183018	80	5310	susD-susC
MAG255	PUL1	NODE_112_length_40008_cov_7.015268	32723	40007	susC-susD-unk-GH32
MAG255	PUL2	NODE_147_length_36574_cov_8.289356	5085	18291	CE1-unk-unk-unk-susC-GH128-unk-susD-susC
MAG255	PUL3	NODE_1892_length_13573_cov_6.869137	7768	12979	susD-susC
MAG255	PUL4	NODE_1928_length_13427_cov_5.564388	9076	13425	susD-susC
MAG255	PUL5	NODE_74_length_44799_cov_5.827418	4006	18490	susC-susD-unk-GH16-GH5_46-GH3-unk-CE14
MAG255	PUL6	NODE_801_length_19708_cov_7.560729	5778	19604	susC-susD-unk-unk-unk-unk-GH13_6
MAG255	PUL7	NODE_99_length_41932_cov_8.005636	7778	12442	susC-susD
MAG264	PUL1	NODE_11144_length_4589_cov_4.198941	329	4588	susD-susC
MAG264	PUL2	NODE_274_length_31865_cov_5.194876	11481	16185	susC-susD
MAG264	PUL3	NODE_488_length_24232_cov_5.185631	15247	23897	susD-susC-susC
MAG264	PUL4	NODE_5862_length_6687_cov_3.810917	2	4380	susC-susD
MAG265	PUL1	NODE_14609_length_3900_cov_3.441352	3	3899	susC-susD
MAG265	PUL2	NODE_7260_length_5906_cov_4.283199	2937	5906	susD-susC
MAG265	PUL3	NODE_9389_length_5092_cov_3.759778	2	4632	susC-susD
MAG269	PUL1	NODE_132_length_47169_cov_6.709343	8072	13246	susD-susC
MAG269	PUL2	NODE_147_length_43774_cov_8.479403	2161	6508	susD-susC
MAG269	PUL3	NODE_1930_length_12117_cov_8.123611	4160	8877	susD-susC
MAG269	PUL4	NODE_246_length_34061_cov_8.744398	13413	18114	susD-susC
MAG269	PUL5	NODE_491_length_24207_cov_8.307055	8575	13696	susC-susD
MAG270	PUL1	NODE_1717_length_12871_cov_12.330056	4218	11322	susD-susC-unk-GT2_Glycos_transf_2
MAG270	PUL2	NODE_243_length_34315_cov_13.660304	24236	34315	GH28-susC-susD-unk-unk-unk-CE8
MAG270	PUL3	NODE_5629_length_6841_cov_9.994990	3	4319	susC-susD
MAG270	PUL4	NODE_65_length_60891_cov_13.737359	43774	60703	susD-susC-unk-unk-unk-unk-GH77-GH97-GH13_14-GH13
MAG273	PUL1	NODE_1010_length_17086_cov_4.945452	2968	7803	susD-susC
MAG273	PUL2	NODE_1533_length_13749_cov_4.937637	983	12238	susD-susC-unk-unk-unk-GT51
MAG273	PUL3	NODE_2898_length_9800_cov_5.719343	2684	7955	susC-susD
MAG274	PUL1	NODE_111_length_50758_cov_26.778435	610	5291	susC-susD
MAG274	PUL2	NODE_1147_length_16024_cov_16.958106	8608	15936	susC-susD-GH115
MAG274	PUL3	NODE_1376_length_14595_cov_31.250275	597	14593	GH97-susC-susD-unk-unk-GH13-GH13
MAG274	PUL4	NODE_1541_length_13716_cov_31.420613	107	10179	GH43_5-GH43_4-unk-susD-susC
MAG274	PUL5	NODE_3785_length_8511_cov_18.526963	238	8137	susC-susD-GH43_10-GH28
MAG274	PUL6	NODE_4203_length_8049_cov_30.895296	665	8047	GH32-unk-susD-susC
MAG274	PUL7	NODE_453_length_25243_cov_14.014332	971	23588	CE1-GH3-GH36-unk-unk-susD-susC-unk-GH26
MAG274	PUL8	NODE_5386_length_7011_cov_20.429413	33	4776	susC-susD
MAG274	PUL9	NODE_5404_length_6999_cov_30.277218	3	4506	susC-susD
MAG274	PUL10	NODE_782_length_19417_cov_23.477068	456	5980	susD-susC
MAG274	PUL11	NODE_798_length_19157_cov_24.758245	272	11324	GH5_4-unk-unk-susD-susC
MAG274	PUL12	NODE_879_length_18212_cov_25.011456	5591	16377	GH28-unk-unk-susD-susC-unk-PL9
MAG276	PUL1	NODE_10682_length_4710_cov_42.619119	13	4708	susD-susC
MAG280	PUL1	NODE_19079_length_3376_cov_3.063535	3	3376	susD-susC
MAG280	PUL2	NODE_2351_length_16192_cov_4.773626	9424	14449	susD-susC
MAG280	PUL3	NODE_3049_length_13297_cov_5.286362	5028	10107	susD-susC
MAG280	PUL4	NODE_4653_length_9683_cov_4.773265	2324	9681	susC-susD-susC
MAG280	PUL5	NODE_7456_length_6765_cov_3.188077	2898	6763	susC-susD
MAG281	PUL1	NODE_2247_length_16705_cov_19.809489	30	15637	GH3-GH9-unk-unk-susD-susC-GH5_4-GH94
MAG281	PUL2	NODE_3844_length_11145_cov_19.690081	1925	6964	susC-susD
MAG281	PUL3	NODE_3916_length_11003_cov_14.717300	2133	10429	susC-susD-GH144-GH3
MAG281	PUL4	NODE_4037_length_10770_cov_17.734391	1013	8986	susC-susD-unk-GH32
MAG284	PUL1	NODE_10715_length_5153_cov_5.368380	482	5151	susC-susD
MAG284	PUL2	NODE_17410_length_3611_cov_3.387514	1	3609	susD-susC
MAG284	PUL3	NODE_2064_length_17684_cov_5.246639	12	16643	GH156-unk-unk-unk-susC-susD-unk-GH106-GH2
MAG284	PUL4	NODE_2078_length_17628_cov_6.179195	12665	17449	susD-susC
MAG284	PUL5	NODE_2334_length_16278_cov_4.919867	9358	14079	susD-susC
MAG284	PUL6	NODE_2520_length_15396_cov_5.539861	2988	15395	GH92-GH78;CBM67-GH78;CBM67-susD-susC
MAG284	PUL7	NODE_4717_length_9571_cov_5.568516	3	9481	GH13_36-unk-unk-susD-susC
MAG284	PUL8	NODE_535_length_38245_cov_5.805342	26074	35616	GH38-unk-susD-susC
MAG295	PUL1	NODE_1433_length_22120_cov_4.903920	3970	16511	susC-unk-unk-susD-susC
MAG295	PUL2	NODE_3258_length_12653_cov_5.299413	3219	8586	susC-susD
MAG295	PUL3	NODE_5215_length_8825_cov_4.791790	3	3834	susC-susD
MAG295	PUL4	NODE_6667_length_7368_cov_5.081225	1627	7203	susD-susC
MAG298	PUL1	NODE_1_length_702675_cov_13.061473	100394	104942	susC-susD
MAG298	PUL2	NODE_20_length_151767_cov_11.716318	47701	52297	susD-susC
MAG298	PUL3	NODE_20_length_151767_cov_11.716318	115181	119966	susC-susD
MAG303	PUL1	NODE_1018_length_27035_cov_78.691142	2538	22265	GH5_7-GH26-GH26-GH5_4-GH5_4-unk-unk-susD-susC-CE7-GH26-GH130
MAG303	PUL2	NODE_154_length_71737_cov_104.212452	31752	46935	GH13-GH13-unk-unk-susD-susC-GH97
MAG303	PUL3	NODE_154_length_71737_cov_104.212452	51993	68326	GH32-GH51-GH43_10-GH43_5-GH43_4-unk-susD-susC
MAG303	PUL4	NODE_170_length_68668_cov_90.471893	1515	9575	susC-susD-unk-GH32
MAG303	PUL5	NODE_170_length_68668_cov_90.471893	13421	18102	susC-susD
MAG303	PUL6	NODE_190_length_63661_cov_87.407194	42531	54636	susD-susC-unk-unk-GH77-GH97
MAG303	PUL7	NODE_231_length_58887_cov_91.980606	22092	27767	susD-susC
MAG303	PUL8	NODE_231_length_58887_cov_91.980606	32788	53548	susC-susD-unk-GH2-unk-GH106-GH2-GH67-GH3
MAG303	PUL9	NODE_403_length_44039_cov_94.671335	8336	19253	susC-susC-susD-unk-GH13_7
MAG303	PUL10	NODE_472_length_40904_cov_84.717619	16804	30958	susD-susC-unk-unk-unk-unk-susD-susC
MAG303	PUL11	NODE_63_length_97491_cov_84.050320	78547	92265	susC-susD-GH43_10-GH28-unk-susC-susD
MAG303	PUL12	NODE_687_length_33777_cov_83.696697	13628	24880	GH5_4-unk-unk-susD-susC
MAG303	PUL13	NODE_89_length_86726_cov_91.538554	33265	76249	GH10-unk-susD-susC-susD-susC-GH5_21-GH3-GH43_35-unk-unk-CE6;CE1-GH31-GH95-CE1;GH10-CBM6;GH43_29-unk-unk-unk-GH97-GH43_2-GH43_7
MAG304	PUL1	NODE_1009_length_27248_cov_12.435737	21962	27246	GH110-susD-susC
MAG304	PUL2	NODE_1027_length_26910_cov_10.139974	4281	9555	susD-susC
MAG304	PUL3	NODE_1052_length_26619_cov_12.124228	9477	20770	susD-susC-PL1_2-GH105-CE8;CE12-GH28
MAG304	PUL4	NODE_1275_length_23661_cov_10.928747	887	18716	susD-susC-unk-unk-GH92-unk-unk-GH163-unk-GH125
MAG304	PUL5	NODE_150_length_72825_cov_9.738519	53272	63337	susC-susD-susC-susD
MAG304	PUL6	NODE_184_length_64942_cov_9.426542	3	44619	susD-unk-unk-GH26-GH5_4-GH26-GH130-GH31-GH3-unk-GT32-unk-unk-unk-unk-GH29-GH2-unk-unk-unk-unk-GH127-unk-GH146-susC-susC-susD
MAG304	PUL7	NODE_204_length_61715_cov_11.857752	6836	37752	GH92-GH92-unk-unk-unk-susD-susC-susC-unk-unk-GH28-unk-GH29-unk-unk-GH31-GH3
MAG304	PUL8	NODE_204_length_61715_cov_11.857752	46356	59018	GH10;CE1-unk-unk-unk-unk-susD-susC-susC
MAG304	PUL9	NODE_30_length_128403_cov_8.612927	3	11051	susC-susD-unk-susD-susC
MAG304	PUL10	NODE_311_length_50483_cov_9.399401	7577	45517	susC-unk-GH3-unk-unk-GH106-unk-unk-unk-susC-susD-unk-unk-GH106-unk-GH2-GH95-unk-GH35-GH2-unk-GH31-GH29
MAG304	PUL11	NODE_601_length_36201_cov_11.745532	267	35392	GH92-unk-unk-unk-unk-GH43_8-GH130;GH92-GH92-unk-unk-unk-unk-GH92-unk-unk-susD-susC-unk-GH130
MAG304	PUL12	NODE_654_length_34764_cov_10.676366	451	33024	GH3;GH78-GH95-unk-GH43_10-unk-unk-unk-unk-GH92-unk-GH92-unk-GH127-unk-susD-susC
MAG304	PUL13	NODE_77_length_90240_cov_9.460487	47074	63202	susC-susD-unk-GH13_36-GH13-unk-CE1
MAG307	PUL1	NODE_1787_length_9398_cov_9.713154	3	4716	susC-susD
MAG308	PUL1	NODE_1532_length_10162_cov_9.696844	2	4109	susD-susC
MAG308	PUL2	NODE_374_length_19116_cov_8.348670	1815	6464	susC-susD
MAG308	PUL3	NODE_6051_length_4844_cov_14.342243	16	4637	susC-susD
MAG309	PUL1	NODE_1776_length_9438_cov_8.406586	4198	9240	susD-susC
MAG311	PUL1	NODE_2607_length_7731_cov_27.977723	3	7731	GH65-unk-susD-susC
MAG312	PUL1	NODE_1095_length_12121_cov_5.843279	6063	11897	susD-susC
MAG312	PUL2	NODE_1133_length_11924_cov_5.974893	7548	11924	susD-susC
MAG312	PUL3	NODE_1276_length_11240_cov_4.075279	4420	9640	susD-susC
MAG312	PUL4	NODE_128_length_28301_cov_5.479431	4366	19002	GH20-unk-unk-unk-unk-susD-susC
MAG312	PUL5	NODE_149_length_26764_cov_5.991089	169	5040	susC-susD
MAG312	PUL6	NODE_161_length_26045_cov_6.952212	484	17597	GH78-unk-unk-unk-unk-GH30_3-susD-susC-GH3
MAG312	PUL7	NODE_183_length_24861_cov_6.063856	13071	23990	susC-susD-unk-unk-unk-susD
MAG312	PUL8	NODE_2265_length_8281_cov_5.463530	2608	8000	susC-susD
MAG312	PUL9	NODE_2302_length_8213_cov_7.139372	3012	7762	susD-susC
MAG312	PUL10	NODE_243_length_22541_cov_6.501957	5408	17578	GH27-unk-unk-unk-unk-susD-susC
MAG312	PUL11	NODE_2534_length_7850_cov_5.808724	1456	6816	susD-susC
MAG312	PUL12	NODE_2649_length_7654_cov_5.809975	724	5876	susC-susD
MAG312	PUL13	NODE_2908_length_7282_cov_6.917531	1095	5633	susD-susC
MAG312	PUL14	NODE_4335_length_5803_cov_5.030619	1436	5801	susC-susD
MAG312	PUL15	NODE_44_length_40212_cov_6.181811	35058	40021	susD-susC
MAG312	PUL16	NODE_4576_length_5637_cov_6.881405	315	5450	susC-susD
MAG312	PUL17	NODE_5606_length_5053_cov_6.937375	116	5041	susD-susC
MAG312	PUL18	NODE_634_length_15442_cov_6.258660	6526	11138	susC-susD
MAG312	PUL19	NODE_66_length_35442_cov_6.704185	834	24285	PL35-unk-unk-unk-unk-GH92-unk-unk-unk-susD-susC-unk-unk-GH109
MAG312	PUL20	NODE_7889_length_4187_cov_7.172314	3	4187	susD-susC
MAG312	PUL21	NODE_911_length_13186_cov_6.937400	3	13184	susC-susD-unk-unk-unk-unk-GH43_10-unk-CE15
MAG312	PUL22	NODE_92_length_31925_cov_7.208284	5131	10452	susD-susC
MAG313	PUL1	NODE_2220_length_8381_cov_8.078909	2963	8130	susD-susC
MAG313	PUL2	NODE_254_length_22094_cov_7.800535	7854	12662	susC-susD
MAG313	PUL3	NODE_3425_length_6639_cov_8.226154	86	4866	susC-susD
MAG313	PUL4	NODE_351_length_19701_cov_7.578489	8884	17669	susC-susC-susD
MAG313	PUL5	NODE_457_length_17707_cov_8.287106	2544	11343	GH32-unk-GH32-unk-susD-susC
MAG313	PUL6	NODE_80_length_34034_cov_8.464140	14911	19327	susC-susD
MAG313	PUL7	NODE_891_length_13287_cov_7.898050	8185	12916	susD-susC
MAG316	PUL1	NODE_106_length_31032_cov_8.931175	3	4383	susD-susC
MAG316	PUL2	NODE_1066_length_12265_cov_10.400901	7149	12246	susD-susC
MAG316	PUL3	NODE_1148_length_11837_cov_8.258275	6742	11167	susD-susC
MAG316	PUL4	NODE_1150_length_11829_cov_7.533464	131	4756	susC-susD
MAG316	PUL5	NODE_1152_length_11806_cov_11.895073	3364	8443	susD-susC
MAG316	PUL6	NODE_362_length_19361_cov_8.944007	1989	19359	GT2_Glycos_transf_2-unk-unk-unk-susD-susC-unk-unk-GH78
MAG316	PUL7	NODE_4988_length_5378_cov_9.752583	128	4966	susC-susD
MAG316	PUL8	NODE_5379_length_5165_cov_8.861448	1	3217	susC-susD
MAG316	PUL9	NODE_828_length_13724_cov_7.706270	723	9413	CE1-unk-susD-susC-CE10
MAG318	PUL1	NODE_18_length_58910_cov_25.237159	23836	35430	GH13-unk-GH13_36-unk-unk-susC-susD
MAG322	PUL1	NODE_2140_length_7463_cov_4.481371	2	4554	susC-susD
MAG322	PUL2	NODE_2250_length_7187_cov_5.266265	2095	7168	susD-susC
MAG322	PUL3	NODE_2355_length_6924_cov_5.528607	1112	6350	susC-susD
MAG322	PUL4	NODE_242_length_26803_cov_5.239569	7509	12588	susC-susD
MAG322	PUL5	NODE_3095_length_5704_cov_4.827934	1307	5702	susC-susD
MAG322	PUL6	NODE_461_length_18724_cov_4.485671	976	5581	susC-susD
MAG322	PUL7	NODE_654_length_15418_cov_4.686129	257	5392	susD-susC
MAG322	PUL8	NODE_802_length_13602_cov_4.998007	295	13502	GT2_Glycos_transf_2-GT2_Glycos_transf_2-unk-unk-unk-unk-susD-susC
MAG324	PUL1	NODE_1572_length_9154_cov_15.031872	2033	9152	GH139-unk-susC-susD
MAG324	PUL2	NODE_1582_length_9121_cov_14.126627	231	8065	susC-susD-GH105;GH28
MAG324	PUL3	NODE_2145_length_7442_cov_14.089752	1	4413	susC-susD
MAG324	PUL4	NODE_2558_length_6522_cov_10.063708	2	4784	susC-susD
MAG324	PUL5	NODE_3747_length_4989_cov_14.375963	272	4987	susD-susC
MAG324	PUL6	NODE_641_length_15630_cov_14.340610	2359	7973	susD-susC
MAG329	PUL1	NODE_2010_length_7757_cov_20.438977	1178	7755	PL1_2-susD-susC
MAG329	PUL2	NODE_2075_length_7603_cov_28.535506	79	4876	susC-susD
MAG329	PUL3	NODE_231_length_27499_cov_26.704671	15184	24328	susC-susD-unk-GH2
MAG330	PUL1	NODE_1038_length_11772_cov_16.026372	1	5115	susC-susD
MAG330	PUL2	NODE_127_length_36374_cov_20.088852	19701	30694	susC-susD-unk-unk-unk-GH92
MAG330	PUL3	NODE_128_length_36280_cov_21.391801	2749	8161	susC-susD
MAG330	PUL4	NODE_1681_length_8775_cov_17.834289	5127	8774	susD-susC
MAG330	PUL5	NODE_1855_length_8168_cov_12.039689	69	4904	susC-susD
MAG330	PUL6	NODE_193_length_30477_cov_22.845704	15915	20494	susC-susD
MAG330	PUL7	NODE_221_length_28087_cov_20.961009	4098	17231	GH2-unk-susC-susD-susC-susD
MAG330	PUL8	NODE_2503_length_6612_cov_18.359768	2	4011	susC-susD
MAG330	PUL9	NODE_388_length_20762_cov_20.714879	265	9899	susC-susD-unk-GH32-GH32
MAG330	PUL10	NODE_448_length_19043_cov_16.079840	1615	19041	GH3-unk-CE10-susC-susD-unk-CE1-CE1-GH3
MAG330	PUL11	NODE_687_length_14932_cov_17.703704	3	14841	GH5_7-susC-susD-unk-unk-GH26-GH5_4-GH26-GH130
MAG330	PUL12	NODE_77_length_48975_cov_20.056562	14958	26174	GH13_36-unk-unk-susD-susC
MAG330	PUL13	NODE_877_length_12988_cov_13.004949	2182	7110	susC-susD
MAG330	PUL14	NODE_907_length_12734_cov_16.858112	5921	11161	susC-susD
MAG330	PUL15	NODE_985_length_12149_cov_21.379692	5158	9759	susD-susC
MAG331	PUL1	NODE_104_length_40300_cov_7.054019	10202	39388	GH43_34;GH43_19-unk-unk-unk-susC-unk-unk-susD-susC-unk-unk-GH13
MAG331	PUL2	NODE_13_length_118113_cov_6.690550	49576	93220	GH28;GH105-PL1_2-susC-susD-unk-unk-unk-CE8-unk-PL1_2-CE8;PL1_2-CE8-CE8-GH3-GH43_10
MAG331	PUL3	NODE_141_length_34909_cov_7.280915	22264	34907	susD-susC-unk-unk-unk-unk-GH128
MAG331	PUL4	NODE_148_length_34495_cov_6.821370	18991	30773	susD-susC-GH3-GH43_2-GH43_7
MAG331	PUL5	NODE_194_length_30180_cov_7.335602	2528	7603	susD-susC
MAG331	PUL6	NODE_199_length_29478_cov_7.109608	7157	18747	susC-unk-unk-susD-susC
MAG331	PUL7	NODE_28_length_77226_cov_7.505734	45843	50417	susD-susC
MAG331	PUL8	NODE_53_length_61166_cov_6.566706	4135	43112	CE7-unk-GH2-GH115-GH28-unk-unk-unk-unk-susC-unk-unk-susD-susC-unk-unk-PL11_1-PL11_1
MAG331	PUL9	NODE_81_length_46082_cov_7.157886	5972	17892	susC-susD-unk-unk-susC
MAG332	PUL1	NODE_108_length_39792_cov_7.391625	24062	28979	susD-susC
MAG332	PUL2	NODE_1784_length_8386_cov_4.280879	719	8386	GH28-PL1_2-susD-susC
MAG332	PUL3	NODE_256_length_25740_cov_6.900603	18859	23634	susD-susC
MAG332	PUL4	NODE_2847_length_6049_cov_8.627794	2	5174	GH144-susD-susC
MAG332	PUL5	NODE_325_length_22963_cov_7.905186	14683	21846	GH26-unk-susC-susD
MAG332	PUL6	NODE_4110_length_4651_cov_7.567885	3	4649	susC-susD
MAG332	PUL7	NODE_452_length_18951_cov_6.692845	6503	11444	susC-susD
MAG332	PUL8	NODE_508_length_17867_cov_4.380867	1894	17775	susC-susD-unk-GH30_3-unk-unk-unk-unk-GH30_3
MAG332	PUL9	NODE_853_length_13146_cov_9.422657	4464	13144	GH9-unk-unk-susD-susC
MAG333	PUL1	NODE_1011_length_11959_cov_7.090558	887	10559	GH130-susC-susD-unk-GH26-GH26
MAG333	PUL2	NODE_1034_length_11804_cov_7.240786	6305	11338	susD-susC
MAG333	PUL3	NODE_1089_length_11452_cov_5.938493	1	11450	CE1-susC-susD-unk-GH3-CE1-CE1
MAG333	PUL4	NODE_11_length_120045_cov_7.649396	10465	21989	susC-susD-unk-GH16-GH3-GH30_3
MAG333	PUL5	NODE_11_length_120045_cov_7.649396	79829	97702	susD-susC-unk-unk-unk-susC-susD-GH18-GH16
MAG333	PUL6	NODE_112_length_39038_cov_6.599056	32438	37675	susC-susD
MAG333	PUL7	NODE_1131_length_11179_cov_7.226897	433	10160	susD-susC-unk-susD-susC
MAG333	PUL8	NODE_12680_length_2104_cov_2.415325	2	2104	susC-susD
MAG333	PUL9	NODE_134_length_35660_cov_9.435697	9743	34441	GH2-unk-GH20-susC-susD-susC-susD-unk-unk-unk-unk-GH18
MAG333	PUL10	NODE_232_length_27475_cov_7.552006	16295	26026	GH32-GH32-unk-susD-susC
MAG333	PUL11	NODE_254_length_25768_cov_6.709758	14538	25708	susD-susC-unk-unk-unk-unk-GH36
MAG333	PUL12	NODE_265_length_25160_cov_7.392989	1467	6503	susD-susC
MAG333	PUL13	NODE_2756_length_6176_cov_3.138866	2269	6175	susD-susC
MAG333	PUL14	NODE_315_length_23136_cov_7.329275	7035	12497	susC-susD
MAG333	PUL15	NODE_3221_length_5532_cov_2.959832	162	5091	susC-susD
MAG333	PUL16	NODE_331_length_22508_cov_6.188572	1	16959	GH31-GH130-GH26-GH5_4-GH26-unk-unk-susD-susC-GH5_7
MAG333	PUL17	NODE_342_length_22020_cov_9.268108	1397	21966	GH89-unk-unk-GH20-unk-unk-unk-unk-susD-susC
MAG333	PUL18	NODE_421_length_19815_cov_6.792763	8650	13494	susD-susC
MAG333	PUL19	NODE_443_length_19268_cov_5.919950	5331	17313	susC-susD-unk-GH76-GH92-GH76
MAG333	PUL20	NODE_4785_length_4143_cov_3.090753	1	3232	susC-susD
MAG333	PUL21	NODE_542_length_17383_cov_7.234707	3	7080	GH29-unk-susC-susD
MAG333	PUL22	NODE_680_length_14989_cov_8.461497	882	11629	CE1-unk-unk-unk-susD-susC
MAG333	PUL23	NODE_688_length_14922_cov_6.703773	6185	10939	susD-susC
MAG333	PUL24	NODE_6911_length_3168_cov_3.757469	3	3167	susC-susD
MAG333	PUL25	NODE_806_length_13570_cov_7.821458	2862	7807	susC-susD
MAG333	PUL26	NODE_878_length_12988_cov_4.964664	3185	12816	GH28;GH92-susC-susD
MAG334	PUL1	NODE_1378_length_22995_cov_4.635310	83	4467	susD-susC
MAG334	PUL2	NODE_16316_length_4495_cov_5.932658	2	3517	susC-susD
MAG334	PUL3	NODE_1652_length_20761_cov_5.301410	7278	17848	GH87-unk-susC-susD-GH97
MAG334	PUL4	NODE_2374_length_16524_cov_5.720262	873	5855	susD-susC
MAG334	PUL5	NODE_3705_length_12401_cov_5.057832	6144	10913	susC-susD
MAG334	PUL6	NODE_4168_length_11429_cov_5.481713	1746	9166	susD-susC-unk-GH53
MAG334	PUL7	NODE_4238_length_11298_cov_5.094014	108	11127	susC-susD-unk-GH16-GH128-GH16-GH16
MAG334	PUL8	NODE_5600_length_9345_cov_5.746394	2954	7921	susC-susD
MAG334	PUL9	NODE_5777_length_9161_cov_5.139249	1502	9130	GH30_3-unk-susD-susC
MAG340	PUL1	NODE_11277_length_5802_cov_6.622586	2288	5800	susD-susC
MAG340	PUL2	NODE_15863_length_4587_cov_7.672771	3	3237	susC-susD
MAG340	PUL3	NODE_2476_length_16055_cov_7.358187	3	3766	susC-susD
MAG340	PUL4	NODE_8893_length_6822_cov_7.701345	1	6542	susC-susC-susD
MAG341	PUL1	NODE_1730_length_20164_cov_4.719578	526	5709	susC-susD
MAG341	PUL2	NODE_2266_length_17001_cov_5.026378	277	5004	susC-susD
MAG341	PUL3	NODE_4473_length_10914_cov_4.299475	2880	7169	susC-susD
MAG341	PUL4	NODE_7979_length_7346_cov_4.262790	4236	7345	susD-susC
MAG343	PUL1	NODE_4381_length_11062_cov_4.025711	5507	9997	susC-susD
MAG344	PUL1	NODE_132_length_73079_cov_8.324345	9660	27683	susC-unk-unk-susD-susC-unk-GH43_4
MAG344	PUL2	NODE_132_length_73079_cov_8.324345	48866	61433	susD-susC-unk-unk-GH94-GH5_38-GH5_4
MAG344	PUL3	NODE_24_length_139425_cov_7.495731	63483	73276	CE1-unk-unk-unk-susC-susD
MAG344	PUL4	NODE_615_length_35452_cov_8.340989	9114	17801	susD-susC-unk-GH3
MAG346	PUL1	NODE_2242_length_17111_cov_27.326395	1364	6045	susD-susC
MAG346	PUL2	NODE_2393_length_16445_cov_26.556925	3249	15324	susD-susC-unk-unk-GH77-GH97
MAG346	PUL3	NODE_3010_length_14228_cov_23.185917	4868	9764	susD-susC
MAG346	PUL4	NODE_486_length_39532_cov_20.849406	2539	17426	GH5_7-GH26-GH26-GH5_4-unk-unk-susD-susC
MAG346	PUL5	NODE_5977_length_8940_cov_31.213281	121	8181	GH32-unk-susD-susC
MAG346	PUL6	NODE_693_length_33403_cov_27.829165	128	33095	GH43_29;CBM6-CE1;GH10-GH95-GH31-CE6;CE1-unk-unk-GH43_35-GH3-unk-GH5_21-susC-susD-susC-susD-unk-GH10
MAG346	PUL7	NODE_850_length_29957_cov_26.759280	153	5841	susD-susC
MAG346	PUL8	NODE_914_length_28769_cov_29.573065	2	14285	GH13-GH13-unk-unk-susD-susC-GH97
MAG346	PUL9	NODE_953_length_28113_cov_24.332668	16819	28013	susD-susC-susD-susC
MAG348	PUL1	NODE_786_length_30944_cov_8.440998	1367	21862	GH77-GH97-GH13_14-GH13-unk-susC-susD-GH115
MAG353	PUL1	NODE_1155_length_25408_cov_105.106812	6114	10917	susC-susD
MAG353	PUL2	NODE_1709_length_20291_cov_90.930075	7617	12705	susD-susC
MAG353	PUL3	NODE_179_length_64019_cov_110.162498	468	12899	susC-susD-unk-unk-unk-susC
MAG353	PUL4	NODE_31_length_129013_cov_104.776563	54400	64038	susC-susD-unk-GH32-GH32
MAG353	PUL5	NODE_314_length_48964_cov_101.381075	22831	31982	GH97-unk-unk-unk-unk-susC-susD
MAG353	PUL6	NODE_45_length_113442_cov_97.292467	100204	110370	GH97-unk-unk-susD-susC
MAG353	PUL7	NODE_5010_length_10112_cov_102.275132	4623	9358	susD-susC
MAG355	PUL1	NODE_1568_length_21419_cov_9.839824	7433	20127	susC-susD-unk-unk-unk-GH106
MAG355	PUL2	NODE_2176_length_17392_cov_9.025783	7120	11725	susD-susC
MAG355	PUL3	NODE_3194_length_13744_cov_11.363577	4324	9403	susD-susC
MAG355	PUL4	NODE_3281_length_13476_cov_10.227256	8412	13476	susD-susC
MAG355	PUL5	NODE_3328_length_13341_cov_11.226855	9262	13339	susD-susC
MAG355	PUL6	NODE_354_length_46660_cov_9.538740	8873	18787	susD-susC-susD-susC
MAG358	PUL1	NODE_1170_length_25245_cov_57.559706	7605	12388	susD-susC
MAG363	PUL1	NODE_1008_length_27243_cov_15.663160	17575	22329	susD-susC
MAG363	PUL2	NODE_3464_length_12978_cov_13.940339	2933	7874	susC-susD
MAG363	PUL3	NODE_4160_length_11439_cov_16.436314	3009	10172	susD-susC-unk-GH26
MAG372	PUL1	NODE_192_length_34281_cov_15.330655	681	7507	CE1-unk-susD-susC
MAG372	PUL2	NODE_2494_length_10571_cov_14.420217	1483	10570	susC-susD-unk-GH13_36
MAG372	PUL3	NODE_361_length_25600_cov_13.147230	11461	22633	susD-susC-unk-unk-unk-unk-GH36
MAG372	PUL4	NODE_3845_length_8505_cov_16.808876	663	5309	susC-susD
MAG372	PUL5	NODE_393_length_24716_cov_12.621670	2	13045	GH20-unk-unk-unk-unk-susD-susC
MAG372	PUL6	NODE_4248_length_8035_cov_11.241228	554	5389	susC-susD
MAG372	PUL7	NODE_4939_length_7424_cov_12.865518	603	5845	susC-susD
MAG372	PUL8	NODE_5290_length_7192_cov_12.170800	2074	7190	susC-susD
MAG372	PUL9	NODE_547_length_21701_cov_10.827127	11154	16573	susD-susC
MAG372	PUL10	NODE_924_length_17017_cov_11.427131	4997	13487	GH130-unk-unk-susC-susD
MAG376	PUL1	NODE_10570_length_5080_cov_5.434826	1484	5078	susD-susC
MAG376	PUL2	NODE_10942_length_4960_cov_3.813863	1	4960	susD-susC
MAG376	PUL3	NODE_12502_length_4527_cov_3.853533	1	4336	susC-susD
MAG376	PUL4	NODE_1654_length_16029_cov_4.357080	319	4924	susC-susD
MAG376	PUL5	NODE_25275_length_2717_cov_4.365515	1	2716	susC-susD
MAG379	PUL1	NODE_1511_length_16830_cov_13.330253	2006	6711	susD-susC
MAG379	PUL2	NODE_4793_length_8560_cov_12.216931	3003	8216	susC-susD
MAG379	PUL3	NODE_6070_length_7369_cov_14.471698	2948	7368	susD-susC
MAG379	PUL4	NODE_6974_length_6729_cov_14.654031	552	5391	susD-susC
MAG384	PUL1	NODE_10525_length_5097_cov_146.521817	3	5014	susC-susD
MAG384	PUL2	NODE_1257_length_18317_cov_237.257529	3624	18317	GH43_1-unk-GH28-susC-susD-GH28-unk-GH127-CBM32
MAG384	PUL3	NODE_251_length_37942_cov_241.360625	2	15748	susC-unk-susD-susC-PL1-GH105;GH28
MAG384	PUL4	NODE_2953_length_11594_cov_239.601352	450	10270	GH13_36-GH65-unk-susD-susC
MAG384	PUL5	NODE_4592_length_8792_cov_153.044981	1108	5651	susC-susD
MAG384	PUL6	NODE_486_length_28926_cov_229.830972	6156	15355	GH5_46-GH16-unk-susD-susC
MAG384	PUL7	NODE_5010_length_8343_cov_153.474903	687	8239	susC-susD-unk-GH13
MAG384	PUL8	NODE_533_length_27954_cov_205.876160	2	26527	susC-GH43_2-GH43_7-unk-unk-GH3-CBM6;CE1;GH43_29-unk-GH97-unk-unk-unk-GH29-unk-susD-susC
MAG384	PUL9	NODE_6316_length_7187_cov_234.685222	2109	6424	susD-susC
MAG384	PUL10	NODE_634_length_25857_cov_231.410627	12264	25855	GH13-unk-unk-susC-susD-CE1-GH3
MAG384	PUL11	NODE_694_length_24814_cov_212.465205	1	22144	GH43_4-unk-susD-susC-susD-susC-unk-unk-unk-susC-susD
MAG384	PUL12	NODE_748_length_23901_cov_235.465068	3879	23560	GH43_19-unk-susC-susD-unk-GH32-susC-susD-unk-GH32
MAG384	PUL13	NODE_7582_length_6341_cov_217.224626	534	5472	susC-susD
MAG384	PUL14	NODE_8381_length_5947_cov_164.513238	1	4691	susC-susD
MAG384	PUL15	NODE_881_length_22007_cov_261.484375	208	22007	CE1;GH10-GH115-susD-susC-unk-CE6;CE1-unk-GH9-GH115
MAG384	PUL16	NODE_979_length_20876_cov_223.571202	274	12113	GH154-PL33_1-GH105-susD-susC-GH43_19;GH43_24
MAG385	PUL1	NODE_10315_length_5171_cov_99.314113	16	4847	susD-susC
MAG385	PUL2	NODE_1095_length_19782_cov_106.237796	2104	7113	susD-susC
MAG385	PUL3	NODE_1289_length_18102_cov_81.466227	7480	15807	susC-susD-unk-unk-GH77
MAG385	PUL4	NODE_14761_length_4014_cov_72.117201	1	3909	susC-susD
MAG385	PUL5	NODE_1848_length_15085_cov_92.005855	853	5766	susC-susD
MAG385	PUL6	NODE_213_length_40571_cov_118.598085	88	32056	GH3-unk-unk-unk-unk-GH43_29;CBM6-GH95-CE1;CE6-GH10-unk-susD-susC-susD-susC-GH5_21
MAG385	PUL7	NODE_2355_length_13087_cov_93.489257	991	12732	susC-susD-unk-GH16-GH5_46-GH3
MAG385	PUL8	NODE_243_length_38463_cov_103.920876	17889	23114	susC-susD
MAG385	PUL9	NODE_3305_length_10834_cov_102.828092	597	9894	susC-susD-unk-unk-GH13_6
MAG385	PUL10	NODE_3898_length_9809_cov_95.454070	33	4816	susC-susD
MAG385	PUL11	NODE_4605_length_8772_cov_103.603648	3702	8606	susD-susC
MAG385	PUL12	NODE_4836_length_8507_cov_87.450308	600	5658	susC-susD
MAG385	PUL13	NODE_642_length_25722_cov_79.868703	625	20431	susC-susD-unk-GH43_10-GH3-unk-GH115-GH57-GT4-GH133
MAG388	PUL1	NODE_11_length_148025_cov_21.813043	139635	144792	susD-susC
MAG388	PUL2	NODE_1759_length_15489_cov_29.123170	726	15356	GH3-unk-susC-susD-unk-GH16-GH3
MAG388	PUL3	NODE_1984_length_14553_cov_26.549455	3825	13426	susC-susD-unk-GH32-GH32
MAG388	PUL4	NODE_2098_length_14009_cov_28.303067	8849	13801	susD-susC
MAG388	PUL5	NODE_359_length_32574_cov_27.233556	3428	30616	susC-susD-unk-unk-GH13_6-GH53-unk-GH13-unk-unk-GH13_14-GH77-unk-unk-GT4-unk-GT4
MAG388	PUL6	NODE_5_length_181811_cov_23.667334	15672	21220	susC-susD-unk-GT51
MAG388	PUL7	NODE_59_length_70297_cov_30.155662	12856	26163	susD-susC-susC-unk-GT4
MAG393	PUL1	NODE_1042_length_22581_cov_6.730445	3808	15063	GT51-unk-unk-unk-susC-susD
MAG393	PUL2	NODE_1100_length_22026_cov_7.649310	15518	20789	susC-susD
MAG393	PUL3	NODE_2453_length_14894_cov_7.451715	2993	7828	susD-susC
MAG393	PUL4	NODE_6753_length_8458_cov_5.097227	154	8457	susC-susD-unk-GH16-GH128
MAG393	PUL5	NODE_695_length_26828_cov_6.012998	5635	15092	GH53-unk-unk-unk-unk-susD-susC
MAG397	PUL1	NODE_1270_length_20690_cov_9.837024	15066	20249	susD-susC
MAG397	PUL2	NODE_265_length_38838_cov_9.248176	20509	25236	susD-susC
MAG397	PUL3	NODE_2756_length_13972_cov_8.915499	6067	10356	susD-susC
MAG397	PUL4	NODE_326_length_35893_cov_9.518667	2476	7335	susD-susC
MAG397	PUL5	NODE_451_length_31885_cov_8.542193	6303	17070	GH32-susD-susC-unk-susC
MAG401	PUL1	NODE_3447_length_12452_cov_7.542551	4676	9689	susC-susD
MAG404	PUL1	NODE_1179_length_21357_cov_36.900526	16120	21253	susD-susC
MAG404	PUL2	NODE_21221_length_4002_cov_34.330378	2	3790	susD-susC
MAG404	PUL3	NODE_4534_length_10735_cov_49.203371	15	4962	susD-susC
MAG404	PUL4	NODE_6165_length_8910_cov_39.582609	3824	8839	susD-susC
MAG407	PUL1	NODE_1455_length_19312_cov_23.609700	5994	15126	susC-susD-unk-GH2
MAG407	PUL2	NODE_16068_length_4818_cov_24.512282	711	4818	susD-susC
MAG407	PUL3	NODE_202_length_42712_cov_26.337694	27279	36304	GH13_8-unk-unk-susC-susD
MAG407	PUL4	NODE_4449_length_10832_cov_22.711886	1661	10121	GH32-unk-unk-susC-susD
MAG407	PUL5	NODE_6384_length_8729_cov_15.011759	2	8728	susC-susD-unk-unk-GH9
MAG408	PUL1	NODE_2416_length_15017_cov_14.325625	8721	13315	susD-susC
MAG409	PUL1	NODE_504_length_30437_cov_9.262886	16871	30253	susC-susD-unk-unk-GH93-GH5_13-GH2-susC
MAG411	PUL1	NODE_3646_length_13238_cov_6.706137	843	13236	susD-susC-unk-unk-unk-GH30_1
MAG411	PUL2	NODE_5150_length_10822_cov_5.187053	3068	10172	susD-susC-unk-GT2_Glycos_transf_2
MAG414	PUL1	NODE_14437_length_5638_cov_4.233924	96	4466	susD-susC
MAG414	PUL2	NODE_17209_length_5034_cov_4.227957	1	3970	susD-susC
MAG414	PUL3	NODE_1858_length_19507_cov_4.781565	2	5098	susD-susC
MAG424	PUL1	NODE_3221_length_14324_cov_4.270587	606	5184	susC-susD
MAG424	PUL2	NODE_4700_length_11392_cov_4.232778	2104	6889	susC-susD
MAG431	PUL1	NODE_1186_length_25141_cov_17.874831	6477	22807	GH3-GH3-unk-unk-unk-GH78-unk-unk-susC-susD
MAG431	PUL2	NODE_1210_length_24824_cov_16.478380	9165	19079	susD-susC-susD-susC-susC
MAG431	PUL3	NODE_184_length_60880_cov_18.154131	26823	42875	susD-susC-PL1_2-GH105-CE12;CE8-GH28-unk-unk-GH78
MAG431	PUL4	NODE_303_length_48764_cov_19.403580	33931	38956	susC-susD
MAG431	PUL5	NODE_521_length_38484_cov_17.632283	24479	37182	susC-susD-unk-unk-unk-GH106
MAG431	PUL6	NODE_564_length_37050_cov_17.978916	28720	33817	susD-susC
MAG431	PUL7	NODE_8817_length_7702_cov_19.715706	2306	6911	susD-susC
MAG431	PUL8	NODE_8838_length_7693_cov_21.491097	3226	7693	susD-susC
MAG435	PUL1	NODE_131_length_71311_cov_21.951962	15400	20343	susC-susD
MAG435	PUL2	NODE_187_length_60606_cov_23.886113	50276	60579	GH3-GH128-unk-susD-susC
MAG435	PUL3	NODE_197_length_59452_cov_21.902941	45867	50889	susD-susC
MAG435	PUL4	NODE_247_length_52759_cov_22.539409	18672	33751	GT51-unk-unk-GT4-unk-unk-susC-susD
MAG435	PUL5	NODE_2538_length_16391_cov_24.382958	2788	13612	susD-susC-unk-unk-unk-GT32
MAG435	PUL6	NODE_260_length_51414_cov_22.884694	6184	49437	GH36-unk-GH2-GH3-unk-GH92-GH2-unk-GH43_24-unk-GH2-unk-unk-unk-GH30_4-unk-unk-susC-susD
MAG435	PUL7	NODE_682_length_33174_cov_26.469821	14510	25095	GH3-GH144-GH43_28;CBM32-susD-susC
MAG435	PUL8	NODE_772_length_31153_cov_22.423886	11626	21138	susC-susD-unk-unk-susC
MAG437	PUL1	NODE_1500_length_22041_cov_8.000000	12344	16943	susD-susC
MAG437	PUL2	NODE_2382_length_16961_cov_8.072105	8894	13435	susC-susD
MAG440	PUL1	NODE_1367_length_23016_cov_8.602935	3896	8551	susD-susC
MAG440	PUL2	NODE_281_length_49993_cov_10.851456	15414	24956	GH38-unk-susD-susC
MAG440	PUL3	NODE_3009_length_14868_cov_10.198677	1	4739	susC-susD
MAG440	PUL4	NODE_4080_length_12398_cov_11.467228	9103	12396	susD-susC
MAG440	PUL5	NODE_9969_length_7149_cov_11.518325	2193	7149	susD-susC
MAG441	PUL1	NODE_2148_length_14574_cov_6.843653	3448	8543	susD-susC
MAG441	PUL2	NODE_4878_length_9073_cov_6.844533	3211	7915	susC-susD
MAG441	PUL3	NODE_5862_length_8138_cov_5.666460	2506	7344	susC-susD
MAG444	PUL1	NODE_26901_length_3195_cov_4.528662	2	3193	susD-susC
MAG444	PUL2	NODE_3115_length_11857_cov_9.958312	1590	8812	susD-susC-unk-GH26
MAG444	PUL3	NODE_6938_length_7349_cov_5.778585	1	4854	susC-susD
MAG444	PUL4	NODE_6960_length_7337_cov_10.887256	2	6287	susD-susC-unk-GT2_Glycos_transf_2
MAG444	PUL5	NODE_9666_length_5987_cov_4.974376	1708	5985	susC-susD
MAG449	PUL1	NODE_460_length_30415_cov_9.006061	19198	24134	susC-susD
MAG449	PUL2	NODE_6441_length_7688_cov_10.717673	71	6250	GH5_4-susC-susD
MAG452	PUL1	NODE_1482_length_17396_cov_7.542126	848	6078	susC-susD
MAG452	PUL2	NODE_1874_length_15555_cov_10.562968	681	7507	CE1-unk-susD-susC
MAG452	PUL3	NODE_240_length_39908_cov_9.683136	16223	20906	susC-susD
MAG452	PUL4	NODE_386_length_32679_cov_9.363046	1606	18516	susC-susD-unk-GH13_36-GH53-GH2-GH13-GH13
MAG452	PUL5	NODE_4856_length_9097_cov_8.905109	2584	7230	susD-susC
MAG453	PUL1	NODE_183_length_43828_cov_18.013776	10862	15807	susC-susD
MAG453	PUL2	NODE_1981_length_15141_cov_14.694021	1	8582	CE8-GH105-PL1_2-susC-susD
MAG453	PUL3	NODE_24_length_118489_cov_16.295236	27613	32826	susC-susD
MAG453	PUL4	NODE_24_length_118489_cov_16.295236	101116	115118	susD-susC-susC-unk-susC
MAG453	PUL5	NODE_26_length_108513_cov_18.634402	30625	35666	susD-susC
MAG453	PUL6	NODE_26_length_108513_cov_18.634402	69762	75320	susC-susC-susD
MAG453	PUL7	NODE_3060_length_11952_cov_20.693032	1787	11817	susC-susD-unk-GH13_36
MAG453	PUL8	NODE_446_length_30795_cov_16.404131	2525	26126	GH20-unk-GH2-unk-GH18-susC-susD-susC-susD-unk-unk-unk-GH18
MAG453	PUL9	NODE_53_length_82070_cov_17.220069	10622	32888	GH3-unk-GH31-GH130-GH26-GH5_4-unk-unk-susD-susC-GH5_7
MAG453	PUL10	NODE_53_length_82070_cov_17.220069	58203	63520	susD-susC
MAG453	PUL11	NODE_53_length_82070_cov_17.220069	73102	81965	GH125-unk-unk-susC-susD
MAG453	PUL12	NODE_575_length_27764_cov_17.397272	1027	13337	GH20-unk-unk-unk-unk-susD-susC-GH36
MAG454	PUL1	NODE_107_length_58098_cov_10.258515	16305	26057	CE1-unk-unk-unk-susC-susD
MAG454	PUL2	NODE_1320_length_18542_cov_11.806891	8836	13738	susD-susC
MAG454	PUL3	NODE_882_length_22987_cov_12.194706	17544	22476	susD-susC
MAG454	PUL4	NODE_89_length_61513_cov_12.205653	7247	19821	GH5_4-GH5_38-GH94-unk-unk-unk-susC-susD
MAG454	PUL5	NODE_89_length_61513_cov_12.205653	41005	59016	GH43_4-unk-susC-susD-unk-unk-susC
MAG455	PUL1	NODE_102_length_59527_cov_19.299855	29280	58288	susD-susC-unk-unk-unk-CE10-CE10-CE1-GH32-unk-GH13_36-unk-unk-GH54-GH51;CE6-GH54
MAG455	PUL2	NODE_1184_length_19722_cov_18.968017	316	13715	GH127-GH27-GH27-GH43_28-susD-susC-GH31
MAG455	PUL3	NODE_142_length_49591_cov_18.806545	28786	47898	GH9-susD-susC-susD-susC-unk-GH97
MAG455	PUL4	NODE_18_length_128486_cov_20.342378	8992	13948	susC-susD
MAG455	PUL5	NODE_2_length_256201_cov_20.702631	5704	30504	GH10-unk-GH67-unk-unk-unk-unk-susD-susC-unk-GH115-unk-GH43_1
MAG455	PUL6	NODE_2_length_256201_cov_20.702631	78457	100159	GH77-GH97-GH13-GH2-GH13-GH53-GH13_36-unk-unk-susD-susC
MAG455	PUL7	NODE_2_length_256201_cov_20.702631	125533	141299	GH92-unk-susC-susD-unk-GH16-GH3-GH30_3
MAG455	PUL8	NODE_2_length_256201_cov_20.702631	164637	174063	susC-unk-susC-susD-GH43_17
MAG455	PUL9	NODE_312_length_36621_cov_19.189493	2	25470	CE1-susC-susD-unk-GH3-CE1-GH3-CE1-CE1-CE10-unk-unk-unk-unk-GH73
MAG455	PUL10	NODE_35_length_95712_cov_19.993466	1412	21918	susD-susC-susD-susC-susD-susC-susD-susC
MAG455	PUL11	NODE_96_length_60727_cov_22.009049	13349	25140	GH20-unk-GH2-susC-susD
MAG457	PUL1	NODE_1213_length_19448_cov_6.993400	9116	14878	GT51-unk-susD-susC
MAG457	PUL2	NODE_12521_length_5092_cov_8.075640	339	5092	susD-susC
MAG457	PUL3	NODE_140_length_49843_cov_8.439001	5078	15512	susC-susD-susC-GH144-GH3
MAG457	PUL4	NODE_2370_length_13765_cov_8.958133	2	7329	susC-susC-susD
MAG457	PUL5	NODE_2511_length_13366_cov_7.915934	311	12704	GH13-unk-susC-susD-unk-GH97
MAG457	PUL6	NODE_2539_length_13273_cov_7.596913	7979	12944	susD-susC
MAG457	PUL7	NODE_2938_length_12210_cov_7.110572	4193	9254	susD-susC
MAG457	PUL8	NODE_6354_length_7744_cov_7.403043	1	7744	GH13_6-unk-unk-susD-susC
MAG457	PUL9	NODE_802_length_23830_cov_5.154111	80	23830	GH26-GH36-GH94-unk-unk-GH130-CE7-susC-susC-susD-unk-unk-unk-GH26-GH5_4
MAG460	PUL1	NODE_942_length_22206_cov_7.555325	11185	22204	GH13-unk-GH13-unk-unk-susC-susD
MAG461	PUL1	NODE_987_length_21709_cov_37.486561	2208	21708	susC-unk-unk-unk-unk-susD-susC-unk-unk-unk-susC
MAG462	PUL1	NODE_1100_length_18642_cov_5.170119	7292	12158	susC-susD
MAG462	PUL2	NODE_215_length_37842_cov_5.750787	22590	37842	GH43_1-unk-susC-susD-unk-unk-susC
MAG462	PUL3	NODE_346_length_31105_cov_4.828245	4197	8981	susC-susD
MAG470	PUL1	NODE_13_length_118526_cov_25.176474	89927	95029	susD-susC
MAG470	PUL2	NODE_18_length_107936_cov_24.213532	53419	58142	susD-susC
MAG470	PUL3	NODE_36_length_80106_cov_27.744513	61230	73703	GH16-unk-unk-susC-susD-unk-unk-GH29;CBM32
MAG470	PUL4	NODE_39_length_77248_cov_24.187102	21277	29637	GH85-susD-susC
MAG470	PUL5	NODE_49_length_69819_cov_25.755189	21166	32210	susC-susD-unk-susC
MAG471	PUL1	NODE_1584_length_15717_cov_14.753352	1718	6406	susD-susC
MAG471	PUL2	NODE_171_length_41468_cov_16.583488	1	7048	GH32-unk-susD-susC
MAG471	PUL3	NODE_1758_length_14982_cov_20.028874	2305	12310	susC-susC-susD
MAG471	PUL4	NODE_1806_length_14763_cov_13.682554	267	9862	susD-susC-unk-unk-GT4
MAG471	PUL5	NODE_2633_length_12293_cov_16.629596	6738	12292	susC-susD-GH43_28
MAG471	PUL6	NODE_37_length_79249_cov_14.868828	3908	9499	susC-susD-unk-GT51
MAG471	PUL7	NODE_474_length_26924_cov_15.481894	9194	14591	susD-susC
MAG471	PUL8	NODE_5080_length_8670_cov_18.944167	591	5678	susC-susD
MAG471	PUL9	NODE_5620_length_8219_cov_15.107055	3	4755	susC-susD
MAG478	PUL1	NODE_1125_length_21120_cov_6.345739	9744	21119	GH13-unk-GH13_36-unk-unk-susC-susD
MAG486	PUL1	NODE_1331_length_19263_cov_11.906758	992	8491	GH30_3-unk-susD-susC
MAG486	PUL2	NODE_1348_length_19122_cov_12.361095	4097	16577	GH97-susC-susD-unk-GH13-unk-GH13
MAG486	PUL3	NODE_1377_length_18911_cov_13.117840	3	12222	GH94-GH5_4-susC-susD-unk-unk-GH9
MAG486	PUL4	NODE_158_length_61579_cov_12.700215	33765	55597	GH77;CBM20-unk-unk-unk-unk-GH32-unk-unk-susD-susC-unk-unk-GH32
MAG486	PUL5	NODE_194_length_55393_cov_12.533106	3	21077	susC-susD-unk-GH5_8-GH26-unk-unk-unk-unk-GH5_7;GH26-GH130
MAG486	PUL6	NODE_2098_length_14865_cov_13.267117	4520	8714	susD-susC
MAG486	PUL7	NODE_783_length_25576_cov_12.375612	10227	19621	CE10-unk-unk-unk-unk-susC-susD
MAG488	PUL1	NODE_10_length_193669_cov_32.155082	44390	68824	GH105;GH28-PL1_2-CE8-susC-susD-unk-unk-GH33-GH3-unk-GH57-GT4-GH133
MAG488	PUL2	NODE_1233_length_20126_cov_32.362065	1252	17916	susC-susD-unk-unk-unk-unk-CE10-unk-unk-GH3
MAG488	PUL3	NODE_1595_length_17325_cov_36.193225	7007	17213	susD-unk-susD-susC
MAG488	PUL4	NODE_160_length_61516_cov_33.741120	23742	32160	GH3-CE1-susD-susC
MAG488	PUL5	NODE_172_length_58798_cov_35.429838	49519	53881	susD-susC
MAG488	PUL6	NODE_2203_length_14486_cov_32.135819	3297	13234	susC-susD-unk-unk-GH97
MAG488	PUL7	NODE_344_length_40367_cov_33.325288	2	7203	susC-susD-unk-GH32
MAG488	PUL8	NODE_574_length_30368_cov_37.237885	4051	29250	GH32-unk-unk-unk-susC-susD-unk-unk-GH127-GH97-GH127-susC-susD
MAG488	PUL9	NODE_67_length_95302_cov_32.496362	29261	34345	susC-susD
MAG488	PUL10	NODE_723_length_26668_cov_31.242926	3475	8487	susD-susC
MAG488	PUL11	NODE_795_length_25338_cov_36.004786	20685	25327	susD-susC
MAG488	PUL12	NODE_8203_length_6722_cov_29.575521	12	4483	susC-susD
MAG488	PUL13	NODE_845_length_24510_cov_35.853159	1762	22203	GH13_6-unk-unk-susD-susC-unk-unk-unk-susC-susD
MAG489	PUL1	NODE_111_length_75443_cov_28.482995	1200	19152	susC-susD-unk-GH16-GH5_46-unk-GH3-unk-GH3
MAG491	PUL1	NODE_1026_length_22182_cov_22.512948	6490	11517	susC-susD
MAG492	PUL1	NODE_12252_length_5284_cov_11.398355	430	5256	susD-susC
MAG492	PUL2	NODE_2534_length_13343_cov_10.661424	1684	12487	susD-susC-unk-unk-unk-unk-GH26
MAG492	PUL3	NODE_433_length_34926_cov_10.287029	7435	19425	GH76-GH92-GH76-unk-susD-susC
MAG492	PUL4	NODE_573_length_30416_cov_10.409407	16018	21248	susD-susC
MAG492	PUL5	NODE_5788_length_8195_cov_11.260074	858	5504	susC-susD
MAG492	PUL6	NODE_761_length_26088_cov_10.343986	271	8296	CE1-CE1-unk-susD-susC
MAG492	PUL7	NODE_849_length_24370_cov_12.582603	9547	22665	GH29-unk-unk-unk-susC-susD-GH16
MAG498	PUL1	NODE_111_length_56309_cov_8.951346	47088	52309	susD-susC
MAG498	PUL2	NODE_130_length_51758_cov_8.053401	13372	31739	GH127-GH141-GH78-unk-GH28-unk-susC-susD
MAG498	PUL3	NODE_135_length_51127_cov_8.229147	5541	10330	susD-susC
MAG498	PUL4	NODE_1478_length_18922_cov_8.902581	298	5722	susD-susC
MAG498	PUL5	NODE_1717_length_17584_cov_8.744937	190	5580	susC-susD
MAG498	PUL6	NODE_1717_length_17584_cov_8.744937	9798	14653	susC-susD
MAG498	PUL7	NODE_177_length_46713_cov_8.537571	13842	29468	GH67-GH43_1-unk-GH10-unk-susD-susC-GH43_12
MAG498	PUL8	NODE_20_length_98717_cov_8.159139	930	15971	GH43_12-susC-susD-susC-susD-unk-GH10
MAG498	PUL9	NODE_224_length_42960_cov_8.319846	7397	12028	susD-susC
MAG498	PUL10	NODE_2310_length_15042_cov_8.271769	738	11938	susD-susC-GH105-CE12-GH106
MAG498	PUL11	NODE_284_length_39193_cov_8.572385	28417	35860	susC-susD-PL1_2
MAG498	PUL12	NODE_29_length_89435_cov_8.495424	28933	34243	susC-susD
MAG498	PUL13	NODE_330_length_36718_cov_8.509424	9563	16639	PL1-susC-susD
MAG498	PUL14	NODE_330_length_36718_cov_8.509424	25346	29941	susD-susC
MAG498	PUL15	NODE_390_length_33923_cov_8.964303	6368	11534	susD-susC
MAG498	PUL16	NODE_390_length_33923_cov_8.964303	18136	24710	susD-susC-CE7
MAG498	PUL17	NODE_435_length_32138_cov_9.198922	20379	31793	susD-susC-unk-unk-GH5_4
MAG498	PUL18	NODE_487_length_30817_cov_8.648332	2150	19756	GT3-GT35-GH43_4-susC-susD-susC-susD
MAG498	PUL19	NODE_76_length_62445_cov_8.314842	44884	54397	susD-susC-PL11_1-GH26
MAG498	PUL20	NODE_93_length_59514_cov_13.882945	12514	23317	susC-susD-unk-unk-GH26
MAG500	PUL1	NODE_1003_length_22710_cov_12.572810	8338	20493	GH20-GH109-unk-unk-unk-susC-susD
MAG500	PUL2	NODE_1072_length_22053_cov_11.051823	414	9095	susC-susD-unk-GH16
MAG500	PUL3	NODE_2662_length_14003_cov_12.678018	3210	13986	susC-susD-unk-unk-GH31
MAG500	PUL4	NODE_297_length_38276_cov_13.214830	486	5412	susD-susC
MAG500	PUL5	NODE_3203_length_12676_cov_11.944537	6728	11335	susD-susC
MAG500	PUL6	NODE_484_length_30908_cov_10.432081	1477	23780	GH130-GH26-GH5_4-GH5_4-GH26-unk-unk-susD-susC-GH5_7-unk-GH36-GH3
MAG500	PUL7	NODE_5497_length_9234_cov_13.069833	1227	7899	susD-susC-GH3
MAG500	PUL8	NODE_6589_length_8234_cov_10.190366	3380	8134	susD-susC
MAG500	PUL9	NODE_710_length_26509_cov_13.972972	139	26508	GH33-unk-unk-susD-susC-GH31-unk-unk-unk-unk-susC
MAG501	PUL1	NODE_2212_length_15375_cov_16.084138	5307	10962	susD-susC
MAG501	PUL2	NODE_3827_length_11363_cov_15.207729	4110	8663	susC-susD
MAG501	PUL3	NODE_4065_length_11019_cov_19.955582	489	11017	GH23-unk-CE8-susC-susD
MAG502	PUL1	NODE_197_length_44932_cov_10.131693	10917	16049	susC-susD
MAG502	PUL2	NODE_49_length_76270_cov_9.834941	17857	22580	susC-susD
MAG503	PUL1	NODE_10480_length_6089_cov_4.278422	845	6089	susD-susC
MAG503	PUL2	NODE_11230_length_5836_cov_5.964366	3	4056	susD-susC
MAG503	PUL3	NODE_13669_length_5142_cov_4.909180	1	5113	susD-susC
MAG503	PUL4	NODE_1625_length_18054_cov_4.859437	665	18052	CE15-unk-CBM9-GH130-unk-unk-GH5_7-susC-susD-unk-unk-GH26
MAG503	PUL5	NODE_2475_length_14564_cov_4.585499	3100	14563	susC-susD-GH127-GH127-unk-GH127
MAG503	PUL6	NODE_2569_length_14285_cov_4.779269	4413	8891	susD-susC
MAG503	PUL7	NODE_3129_length_12839_cov_4.961671	3895	11610	susD-susC-GH78
MAG503	PUL8	NODE_5257_length_9496_cov_4.563606	1	4251	susD-susC
MAG503	PUL9	NODE_5972_length_8772_cov_4.574395	937	6060	susD-susC
MAG503	PUL10	NODE_8040_length_7222_cov_4.390121	3326	7222	susC-susD
MAG503	PUL11	NODE_8629_length_6891_cov_4.662961	2893	6890	susC-susD
MAG508	PUL1	NODE_10924_length_5941_cov_13.636935	3	4331	susD-susC
MAG508	PUL2	NODE_8961_length_6724_cov_10.959514	1809	6448	susC-susD
MAG513	PUL1	NODE_10084_length_6229_cov_8.444930	3	6228	GH65-unk-susD-susC
MAG513	PUL2	NODE_137_length_50906_cov_10.300269	6128	11080	susC-susD
MAG513	PUL3	NODE_155_length_49366_cov_8.189167	24834	29790	susD-susC
MAG513	PUL4	NODE_186_length_45953_cov_8.367816	11109	38501	CE11-unk-unk-unk-GH43_19-unk-susC-susD-unk-unk-susC-unk-GH2
MAG513	PUL5	NODE_794_length_25010_cov_9.200361	14822	19479	susD-susC
MAG516	PUL1	NODE_1039_length_22381_cov_7.278689	2714	13543	CE1-unk-unk-unk-susD-susC
MAG516	PUL2	NODE_106_length_56916_cov_9.083414	16955	27555	GT8-unk-unk-unk-unk-susD-susC
MAG516	PUL3	NODE_129_length_51781_cov_9.341008	369	29714	susC-susD-unk-unk-unk-GH92-unk-CE1-unk-unk-GH127-unk-unk-susC-susD
MAG516	PUL4	NODE_1458_length_19145_cov_9.746726	4515	14259	susD-susC-susD-susC
MAG516	PUL5	NODE_161_length_48254_cov_9.688064	1460	6344	susC-susD
MAG516	PUL6	NODE_168_length_47562_cov_9.567264	29073	38460	susD-susC-GH3-GH2
MAG516	PUL7	NODE_176_length_46812_cov_8.519965	25755	30775	susD-susC
MAG516	PUL8	NODE_179_length_46473_cov_8.452648	96	25569	GH3-unk-CE10-susC-susD-unk-CE1-CE1-GH3-CE1-CE1-unk-unk-unk-GT2_Glycos_transf_2
MAG516	PUL9	NODE_188_length_45856_cov_7.217768	2578	34983	GH3-unk-unk-unk-unk-GH127-unk-unk-unk-unk-susC-susD-unk-unk-unk-unk-GH20-unk-unk-GH89
MAG516	PUL10	NODE_226_length_42844_cov_8.553787	70	6991	susD-susC-GH3
MAG516	PUL11	NODE_226_length_42844_cov_8.553787	14095	36858	CE1-GH123-unk-susD-susC-GH5_39-unk-GH3-unk-unk-GH97-unk-GH5_39
MAG516	PUL12	NODE_3537_length_11909_cov_9.651341	712	11271	GH3-GH144-susC-susD-unk-GH144
MAG516	PUL13	NODE_4319_length_10632_cov_9.334310	5959	10461	susC-susD
MAG516	PUL14	NODE_4436_length_10468_cov_8.958705	3	6260	GH5_7-susC-susD
MAG516	PUL15	NODE_448_length_31812_cov_7.305822	7730	22608	susD-susC-unk-unk-unk-unk-GH36-unk-GH36
MAG516	PUL16	NODE_5444_length_9295_cov_6.665043	663	7823	susC-susD-GH3
MAG516	PUL17	NODE_6599_length_8226_cov_7.774936	1868	6728	susD-susC
MAG516	PUL18	NODE_7103_length_7827_cov_15.543103	50	5002	susC-susD
MAG516	PUL19	NODE_711_length_26499_cov_14.867191	5311	19298	susD-susC-unk-unk-unk-susC-susD
MAG516	PUL20	NODE_806_length_24896_cov_13.747031	12683	24895	susC-susD-unk-unk-GH93-GH5_13-GH2
MAG518	PUL1	NODE_101_length_76180_cov_99.747967	21356	29345	GH38-susD-susC
MAG518	PUL2	NODE_101_length_76180_cov_99.747967	39434	48321	susC-susC-susD
MAG518	PUL3	NODE_2_length_471930_cov_81.746297	226481	243564	GH18-unk-unk-unk-GH20-unk-susD-susC
MAG518	PUL4	NODE_3_length_447072_cov_87.144516	26931	31574	susC-susD
MAG518	PUL5	NODE_3_length_447072_cov_87.144516	47009	51650	susD-susC
MAG518	PUL6	NODE_3_length_447072_cov_87.144516	177665	193872	GH13-GH13-GH13-GH13_36-unk-unk-unk-susD-susC
MAG518	PUL7	NODE_3_length_447072_cov_87.144516	387959	394522	susD-susC-GH36
MAG518	PUL8	NODE_4_length_350893_cov_81.930626	191174	220082	GH94-unk-unk-GH3-unk-unk-unk-unk-GH31-GH43_12-unk-GH130-GH5_7;GH26-unk-susC-susD
MAG518	PUL9	NODE_4_length_350893_cov_81.930626	256234	297520	GH3-unk-CE1-CE1-unk-CE1-CE1-unk-susD-susC-CE10-unk-unk-GH3-CE1-CE1-GH3-unk-unk-CE1-unk-CE1-susD-susC
MAG518	PUL10	NODE_4_length_350893_cov_81.930626	312546	329466	GH27-unk-unk-unk-susC-susD-unk-unk-unk-unk-GH18-unk-unk-GH25
MAG518	PUL11	NODE_52_length_95668_cov_84.978601	52700	65998	susC-susD-unk-GH16-GH3-unk-GH30_3
MAG518	PUL12	NODE_6_length_302688_cov_86.858528	293782	298259	susD-susC
MAG518	PUL13	NODE_7_length_299841_cov_95.574403	144966	155960	GH9-susD-susC-unk-GH2
MAG518	PUL14	NODE_7_length_299841_cov_95.574403	254151	263670	susD-susC-susC-susD
MAG523	PUL1	NODE_1381_length_16975_cov_15.274054	7193	11894	susC-susD
MAG523	PUL2	NODE_1684_length_15314_cov_14.838259	5531	10684	susC-susD
MAG523	PUL3	NODE_2016_length_13754_cov_16.201037	3643	13485	susC-susD-unk-unk-GH2
MAG523	PUL4	NODE_208_length_51270_cov_15.908816	29158	40925	susC-susD-unk-GH128-GH3-GH3
MAG523	PUL5	NODE_381_length_36410_cov_14.956485	24066	29176	susD-susC
MAG527	PUL1	NODE_1545_length_16058_cov_133.135412	3	8648	susC-susC-susD
MAG527	PUL2	NODE_158_length_58991_cov_132.307333	49998	55382	susC-susD
MAG527	PUL3	NODE_160_length_58717_cov_120.226211	22404	27148	susD-susC
MAG527	PUL4	NODE_168_length_57106_cov_95.209286	46181	56664	GH3-GH144-CBM32;GH43_28-susD-susC
MAG527	PUL5	NODE_257_length_44893_cov_133.826107	2	9523	susC-susD-unk-GH32-GH32
MAG527	PUL6	NODE_257_length_44893_cov_133.826107	15373	31356	susC-susD-unk-GH16-GH3;GH5_46-unk-unk-unk-susC
MAG527	PUL7	NODE_41_length_116763_cov_111.971202	37396	42538	susC-susD
MAG527	PUL8	NODE_66_length_89823_cov_115.858279	49925	55444	susC-susD-unk-GT51
MAG531	PUL1	NODE_100_length_76287_cov_8.274885	2035	7610	susD-susC
MAG531	PUL2	NODE_1327_length_17380_cov_9.006522	3054	7568	susD-susC
MAG531	PUL3	NODE_144_length_61771_cov_8.647450	9045	16955	susC-susD-unk-GH43_12
MAG531	PUL4	NODE_144_length_61771_cov_8.647450	49312	59100	susC-susD-susC-susD
MAG531	PUL5	NODE_163_length_57685_cov_8.043432	12595	41355	PL1_2-susC-unk-unk-unk-unk-susD-susC-unk-unk-susD-susC
MAG531	PUL6	NODE_1649_length_15502_cov_8.473619	2163	12861	susC-susD-unk-GH16-GH3
MAG531	PUL7	NODE_1895_length_14356_cov_9.662122	454	14255	susD-susC-GH28-unk-susD-susC
MAG531	PUL8	NODE_194_length_52897_cov_8.408330	3	4346	susD-susC
MAG531	PUL9	NODE_195_length_52675_cov_8.278164	19283	37935	GH115-unk-GH89-unk-GH28-GH92-GH92-unk-susD-susC
MAG531	PUL10	NODE_204_length_51653_cov_9.732587	15077	33530	susC-unk-unk-susD-susC-unk-GH2
MAG531	PUL11	NODE_2838_length_11218_cov_8.183911	6902	11216	susC-susD
MAG531	PUL12	NODE_366_length_36986_cov_7.910103	26530	36986	GH5_21;GH43_10-CE1-unk-unk-susC-susD
MAG531	PUL13	NODE_400_length_35250_cov_9.287086	129	30269	susC-susD-unk-GH43_3-unk-unk-GH31-unk-unk-GH31-GH31-unk-unk-unk-GH38
MAG531	PUL14	NODE_58_length_92940_cov_8.236551	56618	88339	PL29-susD-susC-unk-unk-unk-unk-GH2-CBM67;GH33;GH78-GH140-GH95-unk-GH142;GH143;GH43_18
MAG531	PUL15	NODE_705_length_25842_cov_8.997790	9223	23639	susC-susD-unk-GH32-unk-CBM35;GH76-GH43_34
MAG531	PUL16	NODE_817_length_23674_cov_8.002117	3	18834	GH95-GH31-unk-unk-unk-unk-GH32-GH32-unk-susD-susC
MAG531	PUL17	NODE_943_length_21698_cov_8.844522	1846	19606	GH98-unk-susC-susD-unk-unk-susC
MAG531	PUL18	NODE_946_length_21617_cov_8.822280	2696	7428	susD-susC
MAG538	PUL1	NODE_104_length_74466_cov_20.928344	2567	7056	susC-susD
MAG538	PUL2	NODE_28_length_147604_cov_19.112288	50768	60485	GH20-susD-susC-unk-GH20
MAG538	PUL3	NODE_5_length_323597_cov_25.959134	250968	255450	susC-susD
MAG540	PUL1	NODE_1130_length_19101_cov_12.251129	5736	10941	susD-susC
MAG540	PUL2	NODE_12_length_219433_cov_9.938722	164944	186655	GT19-unk-unk-unk-GH30_1-GH149-unk-unk-unk-GH128-GH16-unk-susD-susC
MAG540	PUL3	NODE_123_length_68098_cov_12.514454	19782	34953	GH13-GH2-GH13-GH13_36-GH53-unk-susD-susC
MAG540	PUL4	NODE_123_length_68098_cov_12.514454	48625	57426	GH36-unk-unk-susC-susD
MAG540	PUL5	NODE_210_length_51055_cov_13.313608	4919	35490	GH32-unk-susC-susD-CBM38;GH32-unk-unk-unk-unk-susC-susD-unk-unk-unk-susC-susD
MAG540	PUL6	NODE_210_length_51055_cov_13.313608	43732	48621	susD-susC
MAG540	PUL7	NODE_225_length_48741_cov_13.598981	24896	35430	GH144-unk-susD-susC-GH144-GH3
MAG540	PUL8	NODE_258_length_44767_cov_11.625850	72	8665	GH3-GH5_4-unk-susD-susC
MAG540	PUL9	NODE_304_length_41409_cov_11.037651	65	24769	susC-susD-unk-unk-unk-GH116-GH97-unk-GH2-unk-GH38-GH93
MAG540	PUL10	NODE_422_length_34421_cov_13.465926	10994	21469	susC-susD-unk-unk-GH97
MAG540	PUL11	NODE_79_length_84975_cov_12.072480	29306	38270	GH5_13-unk-susD-susC
MAG540	PUL12	NODE_94_length_78805_cov_11.078679	57570	65724	susD-susC-unk-GH32
MAG540	PUL13	NODE_98_length_76879_cov_12.279301	59930	64882	susC-susD
MAG546	PUL1	NODE_1169_length_18710_cov_57.427017	5451	18709	susD-susC-unk-susD-susC-susC
MAG546	PUL2	NODE_146_length_61362_cov_36.477254	2230	7081	susC-susD
MAG546	PUL3	NODE_16_length_178929_cov_36.105393	106243	117981	GH30_3-GH3-GH16-unk-susD-susC
MAG546	PUL4	NODE_20_length_171079_cov_31.569394	28239	34800	GH3-susC-susD
MAG546	PUL5	NODE_20_length_171079_cov_31.569394	111052	122414	susC-susD-unk-unk-unk-susC
MAG546	PUL6	NODE_274_length_43558_cov_38.503322	12928	23416	GH18-unk-unk-unk-unk-susD-susC
MAG546	PUL7	NODE_45_length_105857_cov_41.523317	68270	100299	susD-susC-susC-susD-unk-unk-unk-unk-GH3-CE1-unk-unk-unk-unk-susC-unk-unk-unk-GT51
MAG546	PUL8	NODE_4902_length_7943_cov_42.916962	2170	7069	susD-susC
MAG546	PUL9	NODE_5912_length_7030_cov_33.956272	1	4185	susC-susD
MAG546	PUL10	NODE_82_length_84411_cov_38.332223	2467	24999	GH3-unk-unk-unk-unk-GH31-unk-GH130-GH5_7;GH26-unk-susC-susD
MAG546	PUL11	NODE_82_length_84411_cov_38.332223	67077	83338	GH3-CE1-CE1-unk-unk-unk-CE1-CE1-unk-susD-susC
MAG547	PUL1	NODE_119_length_69508_cov_6.890242	42895	47967	susC-susD
MAG547	PUL2	NODE_1438_length_16631_cov_6.473757	5748	10434	susC-susD
MAG547	PUL3	NODE_1742_length_15013_cov_7.829656	3	11827	GH3-unk-unk-unk-unk-susD-susC
MAG547	PUL4	NODE_1784_length_14843_cov_6.253313	2	14841	susC-susD-unk-unk-GH26-GH5_4-GH26-GH130-unk-GH5_2
MAG547	PUL5	NODE_2258_length_12893_cov_6.138106	1453	6774	susC-susD
MAG547	PUL6	NODE_232_length_47927_cov_6.806212	31470	42358	CE1-unk-unk-unk-susD-susC
MAG547	PUL7	NODE_300_length_41861_cov_6.427331	8398	24358	GH26-susC-susD-susC-susD-unk-unk-unk-susC
MAG547	PUL8	NODE_426_length_34200_cov_6.627149	11889	17059	susD-susC
MAG547	PUL9	NODE_640_length_27335_cov_6.989699	3824	18156	susD-susC-PL1_2-GH105-CE12;CE8-GH28-GH43_10;CE15
MAG547	PUL10	NODE_988_length_20995_cov_6.841117	11439	20833	GH97-unk-unk-susC-susD
MAG550	PUL1	NODE_1047_length_13757_cov_6.122537	8304	13032	susD-susC
MAG550	PUL2	NODE_106_length_42766_cov_5.936433	7081	12382	susD-susC
MAG550	PUL3	NODE_1228_length_12385_cov_6.666180	1647	6813	susD-susC
MAG550	PUL4	NODE_132_length_39766_cov_6.710257	14492	19582	susD-susC
MAG550	PUL5	NODE_145_length_38536_cov_6.267327	5395	15035	GH33-unk-unk-susD-susC
MAG550	PUL6	NODE_206_length_32787_cov_5.667604	14487	24780	susC-susD-unk-unk-unk-unk-GH3
MAG550	PUL7	NODE_451_length_22128_cov_5.540026	10808	22126	susC-susD-unk-unk-GH16-GH16
MAG550	PUL8	NODE_484_length_21471_cov_6.404137	8290	20524	GH97-susC-susD-unk-unk-unk-unk-GH20
MAG550	PUL9	NODE_503_length_21140_cov_5.786815	14353	19590	susC-susD
MAG550	PUL10	NODE_64_length_55003_cov_5.906330	3553	8424	susD-susC
MAG550	PUL11	NODE_801_length_16306_cov_6.175128	5788	15116	GH65-unk-susD-susC-CE1
MAG550	PUL12	NODE_87_length_48230_cov_5.331832	9264	15901	susC-susD-GH32
MAG552	PUL1	NODE_100_length_44035_cov_41.601182	877	8167	GH3-susD-susC
MAG552	PUL2	NODE_100_length_44035_cov_41.601182	8781	30676	GH10-unk-susD-susC-GH35-GH67-unk-unk-unk-GH10-GH43_1
MAG552	PUL3	NODE_1444_length_10830_cov_41.776056	4931	10499	susC-susD
MAG552	PUL4	NODE_1932_length_8656_cov_41.692245	1725	6172	susC-susD
MAG552	PUL5	NODE_2354_length_7429_cov_40.977353	642	5538	susD-susC
MAG552	PUL6	NODE_3052_length_6058_cov_40.242379	15	4594	susC-susD
MAG552	PUL7	NODE_3359_length_5586_cov_49.873802	868	5586	susD-susC
MAG552	PUL8	NODE_3868_length_4991_cov_45.778363	3	4873	susD-susC
MAG552	PUL9	NODE_497_length_21233_cov_46.782888	2163	7227	susD-susC
MAG553	PUL1	NODE_3108_length_5964_cov_5.208665	591	5429	susD-susC
MAG555	PUL1	NODE_1186_length_12704_cov_33.863705	5215	11657	susD-susC-GH28
MAG555	PUL2	NODE_1602_length_10043_cov_35.071085	4631	9614	susD-susC
MAG555	PUL3	NODE_1618_length_9944_cov_35.296087	60	9540	susC-susD-unk-GH5_4-CE7-GH26
MAG555	PUL4	NODE_2234_length_7731_cov_20.400469	2719	7572	susD-susC
MAG555	PUL5	NODE_246_length_29819_cov_39.266866	25325	29817	susD-susC
MAG555	PUL6	NODE_279_length_28238_cov_36.500692	206	24914	GH53-GH13_6-unk-unk-unk-susD-susC-unk-unk-unk-GH77-GH97-GH13_14-GH13
MAG555	PUL7	NODE_308_length_26617_cov_42.567653	16481	21585	susD-susC
MAG555	PUL8	NODE_3939_length_4916_cov_25.515532	121	4064	susC-susD
MAG555	PUL9	NODE_746_length_16918_cov_33.945324	6486	16148	GH3-unk-susD-susC-GH16
MAG555	PUL10	NODE_811_length_16249_cov_34.999382	2801	14294	susC-susD-unk-unk-susC
MAG555	PUL11	NODE_937_length_14749_cov_37.042262	9455	13913	susC-susD
MAG556	PUL1	NODE_1032_length_13867_cov_4.160947	77	9915	GH27-unk-GH43_18-unk-susD-susC
MAG556	PUL2	NODE_1088_length_13425_cov_4.809948	3	13137	susC-susD-GH97-unk-GH2-GH10
MAG556	PUL3	NODE_1093_length_13380_cov_4.764578	3	4937	susC-susD
MAG556	PUL4	NODE_1245_length_12210_cov_5.442369	1243	6496	susC-susD
MAG556	PUL5	NODE_130_length_40113_cov_5.168431	28936	37888	GH97-GH36-susD-susC
MAG556	PUL6	NODE_1300_length_11756_cov_5.648064	1	8564	susD-unk-unk-susC-susD
MAG556	PUL7	NODE_131_length_40108_cov_5.158215	24762	29426	susC-susD
MAG556	PUL8	NODE_1558_length_10269_cov_4.340121	3657	8212	susD-susC
MAG556	PUL9	NODE_1573_length_10192_cov_4.760975	2889	7855	susC-susD
MAG556	PUL10	NODE_159_length_36741_cov_5.124271	19459	31943	GH3-GH16-unk-susD-susC-GH3
MAG556	PUL11	NODE_162_length_36514_cov_5.652459	808	5709	susC-susD
MAG556	PUL12	NODE_169_length_35888_cov_5.371250	10041	23334	GH66-unk-GH97-unk-unk-susD-susC
MAG556	PUL13	NODE_169_length_35888_cov_5.371250	29242	34374	susC-susD
MAG556	PUL14	NODE_1735_length_9457_cov_4.316103	2	7857	GH130-susC-susD-unk-GH26
MAG556	PUL15	NODE_1842_length_9017_cov_5.476456	1282	5653	susC-susD
MAG556	PUL16	NODE_2065_length_8190_cov_5.024954	3	5283	susC-susD-susC
MAG556	PUL17	NODE_2249_length_7688_cov_5.184462	2670	7396	susC-susD
MAG556	PUL18	NODE_2454_length_7204_cov_4.384389	1865	6993	susD-susC
MAG556	PUL19	NODE_249_length_29660_cov_5.127073	7079	11876	susD-susC
MAG556	PUL20	NODE_259_length_29054_cov_4.662850	67	28382	susC-susD-unk-susC-unk-unk-susC-unk-unk-unk-unk-susC-susD-unk-unk-unk-GH109-GH31
MAG556	PUL21	NODE_2766_length_6553_cov_4.413358	1878	6553	susD-susC
MAG556	PUL22	NODE_3314_length_5639_cov_4.372493	160	5020	susC-susD
MAG556	PUL23	NODE_3334_length_5619_cov_4.515277	670	5607	susC-susD
MAG556	PUL24	NODE_344_length_25196_cov_4.791416	635	12365	susC-susD-GH31-GH127-GH89
MAG556	PUL25	NODE_344_length_25196_cov_4.791416	17399	24708	GH20-unk-susC-susD
MAG556	PUL26	NODE_349_length_25124_cov_5.123818	3896	22868	susC-susD-GH30_3-unk-unk-unk-susC-unk-GH5_4
MAG556	PUL27	NODE_3553_length_5344_cov_4.727926	3	4895	susC-susD
MAG556	PUL28	NODE_417_length_22940_cov_5.143762	6146	11173	susC-susD
MAG556	PUL29	NODE_449_length_22160_cov_4.322823	17067	22051	susD-susC
MAG556	PUL30	NODE_463_length_21874_cov_4.822357	10510	21464	susD-susC-susD-susC-GH18
MAG556	PUL31	NODE_4840_length_4194_cov_5.678183	118	4194	susC-susD
MAG556	PUL32	NODE_518_length_20964_cov_4.924052	5785	16678	CE10-unk-unk-unk-susC-susD
MAG556	PUL33	NODE_687_length_17587_cov_4.866359	2210	17585	susC-susD-unk-PL8_2-GH88-unk-unk-unk-PL29
MAG556	PUL34	NODE_696_length_17529_cov_4.442200	7125	17529	susC-susD-unk-GH43_4-GH43_5
MAG556	PUL35	NODE_764_length_16722_cov_5.216656	11398	16578	susD-susC
MAG556	PUL36	NODE_859_length_15679_cov_5.530914	4502	13895	GH115-unk-unk-unk-unk-susC-susD
MAG556	PUL37	NODE_887_length_15340_cov_4.372653	8119	13032	susD-susC
MAG559	PUL1	NODE_19023_length_3860_cov_31.252037	895	3858	susD-susC
MAG559	PUL2	NODE_24_length_87902_cov_29.187952	47797	52858	susC-susD
MAG559	PUL3	NODE_28_length_84851_cov_28.753774	73956	79692	susC-susD-unk-GT51
MAG559	PUL4	NODE_31_length_81524_cov_30.977857	36917	47367	susC-susD-susC-GH144-GH3
MAG559	PUL5	NODE_418_length_29117_cov_31.543734	23581	28546	susD-susC
MAG559	PUL6	NODE_56_length_65851_cov_34.057815	17342	27340	susD-susC-susC
MAG559	PUL7	NODE_561_length_25854_cov_31.285903	14875	23364	GT2_Glycos_transf_2-unk-susC-susD
MAG559	PUL8	NODE_615_length_24786_cov_34.156646	3	21129	susC-susD-unk-unk-unk-GH3;GH5_46-GH16-unk-susD-susC
MAG559	PUL9	NODE_869_length_20946_cov_27.849935	9438	19036	susC-susD-unk-GH32-GH32
MAG561	PUL1	NODE_3079_length_11183_cov_3.826923	2299	6994	susC-susD
MAG572	PUL1	NODE_11330_length_5308_cov_6.832857	201	5222	susC-susD
MAG572	PUL2	NODE_1141_length_18667_cov_7.483452	3091	8093	susD-susC
MAG572	PUL3	NODE_124_length_46650_cov_9.944865	211	5285	susC-susD
MAG572	PUL4	NODE_124_length_46650_cov_9.944865	35114	40215	susD-susC
MAG572	PUL5	NODE_159_length_42474_cov_8.025955	3575	13653	susD-susC-susD-susC
MAG572	PUL6	NODE_17745_length_4027_cov_5.698137	3	3902	susC-susD
MAG572	PUL7	NODE_2172_length_13484_cov_7.604140	1210	13308	GH73-unk-GH13-unk-unk-unk-susC-susD
MAG572	PUL8	NODE_2396_length_12764_cov_9.951373	6833	12023	susC-susD
MAG572	PUL9	NODE_2420_length_12698_cov_5.421814	3359	8409	susD-susC
MAG572	PUL10	NODE_265_length_35017_cov_9.392655	3043	9573	susC-susC-susD
MAG572	PUL11	NODE_3083_length_11171_cov_8.465365	7354	11169	susC-susD
MAG572	PUL12	NODE_3350_length_10719_cov_7.694767	2115	6962	susC-susD
MAG572	PUL13	NODE_388_length_29974_cov_9.104749	23603	28470	susD-susC
MAG572	PUL14	NODE_424_length_28996_cov_7.351474	2	9455	susD-susC-unk-unk-susC
MAG572	PUL15	NODE_4894_length_8663_cov_8.116520	2425	8661	GH76-susC-susD
MAG572	PUL16	NODE_518_length_26468_cov_7.913149	7652	22048	susC-susD-unk-GH10-GH148-unk-GH2-GH10
MAG572	PUL17	NODE_530_length_26308_cov_9.297642	14401	18958	susC-susD
MAG572	PUL18	NODE_5503_length_8075_cov_9.689152	341	5435	susC-susD
MAG572	PUL19	NODE_5632_length_7955_cov_8.128608	1317	6324	susC-susD
MAG572	PUL20	NODE_642_length_24224_cov_6.132153	1722	6905	susC-susD
MAG572	PUL21	NODE_742_length_22606_cov_9.814155	3372	18816	susC-susD-GH127-GH127-unk-susC-susD
MAG572	PUL22	NODE_7535_length_6773_cov_7.081721	158	6700	GH106-susD-susC
MAG572	PUL23	NODE_875_length_20851_cov_10.808473	1737	6832	susD-susC
MAG572	PUL24	NODE_988_length_19922_cov_8.980571	3742	8739	susD-susC
MAG573	PUL1	NODE_10523_length_5541_cov_6.744440	274	5295	susD-susC
MAG573	PUL2	NODE_185_length_40387_cov_6.440172	6182	11134	susC-susD
MAG573	PUL3	NODE_298_length_33305_cov_5.674887	1100	6056	susC-susD
MAG573	PUL4	NODE_566_length_25800_cov_6.157778	18043	22724	susC-susD
MAG573	PUL5	NODE_614_length_24815_cov_5.442649	3	22513	GH43_19-unk-susC-susD-unk-unk-susC-unk-GH2
MAG575	PUL1	NODE_1185_length_18343_cov_10.985346	13877	18341	susC-susD
MAG575	PUL2	NODE_1679_length_15431_cov_12.445369	1	4666	susC-susD
MAG575	PUL3	NODE_2074_length_13815_cov_14.102398	6013	11092	susD-susC
MAG575	PUL4	NODE_497_length_27111_cov_10.843732	8325	18239	susC-susD-susC-susD
MAG575	PUL5	NODE_761_length_22403_cov_11.497270	8405	22401	susD-susC-unk-unk-unk-unk-GH92-GH92
MAG575	PUL6	NODE_91_length_52455_cov_11.270134	37623	52453	susD-susC-PL1_2-GH105-CE12;CE8-GH28-unk-unk-GH78
MAG576	PUL1	NODE_10936_length_5424_cov_28.861054	312	5209	susC-susD
MAG576	PUL2	NODE_1173_length_18408_cov_35.881654	5334	16722	GH105;GH28-PL1-susC-susD
MAG576	PUL3	NODE_1664_length_15490_cov_35.099320	8398	15488	susC-susD-unk-GH16
MAG576	PUL4	NODE_1860_length_14694_cov_40.531935	4927	14527	susC-susD-CE1-GH3-CE1
MAG576	PUL5	NODE_2422_length_12691_cov_33.452121	1885	10196	susC-unk-unk-susC-susD
MAG576	PUL6	NODE_460_length_27962_cov_36.368653	368	20049	GH32-unk-susD-susC-GH32-unk-susD-susC-unk-GH43_19
MAG576	PUL7	NODE_6551_length_7324_cov_33.063282	34	5221	susC-susD
MAG576	PUL8	NODE_673_length_23709_cov_38.048533	561	23513	GH115-GH9-unk-CE6;CE1-unk-susC-susD-GH115-CE1;GH10
MAG576	PUL9	NODE_689_length_23388_cov_36.548708	4712	23171	susC-susD-susC-susD-unk-GH43_4-unk-unk-unk-GH43_5
MAG577	PUL1	NODE_934_length_20417_cov_29.438660	1702	6296	susC-susD
MAG578	PUL1	NODE_10641_length_5506_cov_28.228582	3	4680	susC-susD
MAG578	PUL2	NODE_11425_length_5278_cov_20.838407	2	5277	susC-susD
MAG578	PUL3	NODE_1253_length_17847_cov_24.880621	1103	13178	GH97-GH77-unk-unk-susC-susD
MAG578	PUL4	NODE_1288_length_17495_cov_23.140310	895	11947	susC-susD-unk-unk-GH5_4
MAG578	PUL5	NODE_13232_length_4835_cov_25.980962	3	4586	susC-susD
MAG578	PUL6	NODE_1353_length_17180_cov_22.320876	3089	14134	susD-susC-susD-susC
MAG578	PUL7	NODE_324_length_32473_cov_22.567339	1591	15730	susC-susD-unk-unk-unk-unk-susC-susD
MAG578	PUL8	NODE_3623_length_10272_cov_23.513849	1472	8350	susC-susD-unk-GH29
MAG578	PUL9	NODE_3778_length_10035_cov_27.063327	1138	7980	susD-susC-GH97
MAG578	PUL10	NODE_7216_length_6943_cov_20.430749	1077	6765	susC-susD
MAG579	PUL1	NODE_12792_length_4938_cov_19.683801	125	4851	susD-susC
MAG579	PUL2	NODE_14_length_122951_cov_19.865455	30337	39362	GH13_8-unk-unk-susC-susD
MAG579	PUL3	NODE_183_length_40615_cov_20.058555	25015	34211	susC-susD-unk-GH2
MAG579	PUL4	NODE_196_length_39534_cov_19.134198	3285	14697	GH32-unk-unk-susC-susD-unk-GH32
MAG579	PUL5	NODE_2241_length_13262_cov_15.974029	5137	9720	susD-susC
MAG579	PUL6	NODE_23_length_89244_cov_19.266300	49115	55990	PL1_2-susD-susC
MAG579	PUL7	NODE_6284_length_7483_cov_19.296042	807	5907	susC-susD
MAG579	PUL8	NODE_92_length_52321_cov_19.042628	29262	38900	susC-susD-unk-GH66-GH97
MAG594	PUL1	NODE_1189_length_25093_cov_43.084112	18653	25092	susD-susC-susC
MAG594	PUL2	NODE_125_length_64897_cov_39.085161	12629	22747	GH3-GH16-unk-susD-susC
MAG594	PUL3	NODE_39_length_101143_cov_37.029004	39607	44740	susC-susD
MAG594	PUL4	NODE_42_length_99185_cov_50.785776	26550	31930	susD-susC
MAG594	PUL5	NODE_426_length_41031_cov_41.654652	22623	40733	susD-susC-unk-unk-susC-unk-unk-unk-GH13_6
MAG594	PUL6	NODE_60_length_87222_cov_37.480870	23099	28639	susC-susD-unk-GT51
MAG595	PUL1	NODE_1122_length_25833_cov_7.442548	11812	20257	susC-susD-susC
MAG595	PUL2	NODE_175_length_58264_cov_7.429968	5475	10314	susD-susC
MAG595	PUL3	NODE_2152_length_18553_cov_6.848849	11020	15725	susC-susD
MAG595	PUL4	NODE_3483_length_13855_cov_7.070435	4684	9902	susC-susD
MAG598	PUL1	NODE_1000_length_27110_cov_20.435483	8873	18786	susD-susC-susD-susC
MAG598	PUL2	NODE_1005_length_27053_cov_21.271613	21152	26177	susD-susC
MAG598	PUL3	NODE_2013_length_19194_cov_21.621976	14452	19057	susD-susC
MAG598	PUL4	NODE_280_length_49253_cov_21.353571	15161	31215	susD-susC-PL1_2-GH105-CE12;CE8-GH28-unk-unk-GH78
MAG598	PUL5	NODE_4571_length_11709_cov_20.562897	4083	9321	susD-susC
MAG598	PUL6	NODE_5793_length_9941_cov_21.066053	4559	9650	susD-susC
MAG598	PUL7	NODE_8093_length_7781_cov_24.621926	1	4732	susC-susD
MAG599	PUL1	NODE_1054_length_26440_cov_18.405079	3840	25154	GH89-unk-unk-GH20-unk-unk-unk-unk-susD-susC
MAG599	PUL2	NODE_1203_length_24918_cov_20.241966	1686	12535	GH3-GH16-unk-susD-susC
MAG599	PUL3	NODE_231_length_52585_cov_22.903198	1455	39606	susC-susD-unk-GH92-unk-GH63-GH78-GH127-GH3-unk-unk-GH78;CBM67;GH43_2-unk-GH92-GH27-GH78-GH106
MAG599	PUL4	NODE_2311_length_17788_cov_20.032031	3298	8531	susC-susD
MAG599	PUL5	NODE_274_length_49532_cov_21.284071	18433	29238	GH26-unk-unk-unk-unk-susC-susD
MAG599	PUL6	NODE_274_length_49532_cov_21.284071	42111	48465	susD-susC-GH29
MAG599	PUL7	NODE_2921_length_15440_cov_22.334872	67	9922	GH13_36-unk-susD-susC
MAG599	PUL8	NODE_3974_length_12696_cov_20.828811	3645	12694	susC-susD-unk-GH32-GH32
MAG599	PUL9	NODE_4746_length_11438_cov_21.339541	7225	11436	susD-susC
MAG599	PUL10	NODE_540_length_37000_cov_22.335201	1300	15263	CE1-GH3-unk-CE1-CE1-CE1-unk-susD-susC
MAG599	PUL11	NODE_566_length_36444_cov_19.455907	14767	34335	GH5_7-susC-susD-unk-unk-GH26-GH5_4-GH26-GH130-unk-GH31
MAG601	PUL1	NODE_570_length_36306_cov_13.195195	13215	18242	susD-susC
MAG608	PUL1	NODE_15_length_214414_cov_15.115997	23962	29121	susC-susD
MAG608	PUL2	NODE_16_length_212533_cov_18.363581	108499	113813	susC-susD
MAG608	PUL3	NODE_16_length_212533_cov_18.363581	127006	136911	susD-susC-susC
MAG608	PUL4	NODE_17_length_199601_cov_17.860684	90764	100367	GH32-GH32-unk-susD-susC
MAG608	PUL5	NODE_17_length_199601_cov_17.860684	101533	110696	GH32-unk-susD-susC
MAG608	PUL6	NODE_243_length_58309_cov_15.653105	18440	29780	susC-susD-unk-GH16-GH3;GH5_46
MAG608	PUL7	NODE_42_length_138961_cov_17.205844	64579	95910	susD-susC-unk-unk-unk-susC-susD-unk-unk-GH13_6-GH53-unk-unk-GH13-unk-unk-unk-GH13_14-GH77
MAG608	PUL8	NODE_5_length_375388_cov_15.773441	208884	242538	GH26-GH36-GH94-unk-unk-GH130-CE7-unk-susC-susD-unk-unk-unk-GH26-GH5_4-unk-unk-GH43_12-GH3-GH31
MAG608	PUL9	NODE_55_length_123580_cov_15.115078	75561	80703	susC-susD
MAG608	PUL10	NODE_7_length_325680_cov_16.298589	29982	43343	susC-GH13-unk-GH97-unk-susC-susD
MAG608	PUL11	NODE_7_length_325680_cov_16.298589	79262	84846	susC-susD-unk-GT51
MAG608	PUL12	NODE_7_length_325680_cov_16.298589	105186	109927	susC-susD
MAG608	PUL13	NODE_928_length_27778_cov_16.949031	5538	10489	susC-susD
MAG615	PUL1	NODE_1220_length_23251_cov_119.433307	3837	20129	susC-susD-unk-GH43_4-GH43_5-GH43_10-GH51-GH32
MAG615	PUL2	NODE_128_length_83632_cov_96.742561	77595	83271	susC-susD
MAG615	PUL3	NODE_1391_length_21363_cov_102.005209	65	20206	GH10-unk-susD-susC-susD-susC-GH5_21-GH3-GH43_35
MAG615	PUL4	NODE_1919_length_17099_cov_110.865231	1701	12494	PL9-unk-susC-susD-unk-unk-GH28
MAG615	PUL5	NODE_1943_length_16982_cov_117.478644	3	14983	GH13-GH13-unk-unk-susD-susC-GH97
MAG615	PUL6	NODE_218_length_62364_cov_98.289798	44563	55718	susC-susD-susC-susD
MAG615	PUL7	NODE_2662_length_13687_cov_107.533304	5092	13117	GH32-unk-susD-susC
MAG615	PUL8	NODE_31_length_156755_cov_91.257945	108500	128167	GH5_7-GH26-GH26-GH5_4-GH5_4-unk-unk-susD-susC-CE7-GH26-GH130
MAG615	PUL9	NODE_436_length_41842_cov_104.383301	21735	33810	susD-susC-unk-unk-GH77-GH97
MAG615	PUL10	NODE_503_length_39069_cov_93.802404	16809	30948	susD-susC-unk-unk-unk-unk-susD-susC
MAG615	PUL11	NODE_708_length_32676_cov_111.459673	24870	29551	susD-susC
MAG615	PUL12	NODE_773_length_30907_cov_87.540775	21141	26037	susC-susD
MAG616	PUL1	NODE_1_length_695113_cov_42.991739	339540	362118	GH3-CE1-unk-CE1-CE1-susC-susD-unk-GH3-CE1-GH3-CE1-CE10
MAG616	PUL2	NODE_1_length_695113_cov_42.991739	516735	537238	susC-susD-susC-susD-susC-susD-susC-susD
MAG616	PUL3	NODE_1_length_695113_cov_42.991739	632601	645999	GH31-susC-susD-GH43_28-GH27-GH27-GH127
MAG616	PUL4	NODE_104_length_93161_cov_49.368870	19906	39018	GH97-unk-susC-susD-susC-susD-GH9
MAG616	PUL5	NODE_3_length_463582_cov_49.921733	29768	69114	susD-susC-unk-unk-unk-CE10-CE10-CE1-GH32-unk-GH13_36-unk-unk-GH54-GH51;CE6-GH54-unk-unk-GH43_35-unk-GH3
MAG616	PUL6	NODE_3_length_463582_cov_49.921733	114837	126628	susD-susC-GH2-unk-GH20
MAG616	PUL7	NODE_3_length_463582_cov_49.921733	135366	142562	GH3-susD-susC
MAG616	PUL8	NODE_3_length_463582_cov_49.921733	236087	260883	GH10-unk-GH67-unk-unk-unk-unk-susD-susC-unk-GH115-unk-GH43_1
MAG616	PUL9	NODE_3_length_463582_cov_49.921733	308954	330652	GH77-GH97-GH13-GH2-GH13-GH53-GH13_36-unk-unk-susD-susC
MAG616	PUL10	NODE_3_length_463582_cov_49.921733	354582	370353	GH92-unk-susC-susD-unk-GH16-GH3-GH30_3
MAG616	PUL11	NODE_3_length_463582_cov_49.921733	393864	403290	susC-unk-susC-susD-GH43_17
MAG616	PUL12	NODE_586_length_36254_cov_49.817260	22463	27430	susD-susC
MAG622	PUL1	NODE_1376_length_21470_cov_19.048938	2	4029	susD-susC
MAG622	PUL2	NODE_1654_length_18923_cov_22.426913	4506	16502	susD-susC-unk-susC-susD
MAG622	PUL3	NODE_1812_length_17758_cov_20.432582	7090	11811	susD-susC
MAG622	PUL4	NODE_2004_length_16639_cov_22.304752	1	7839	susC-susD-unk-unk-unk-GH32
MAG622	PUL5	NODE_2653_length_13701_cov_19.238605	227	5038	susD-susC
MAG622	PUL6	NODE_3011_length_12588_cov_23.224926	237	4567	susD-susC
MAG622	PUL7	NODE_3964_length_10325_cov_21.737488	2	10206	susC-susD-unk-unk-GH5_4
MAG622	PUL8	NODE_5363_length_8294_cov_21.988955	3082	8292	susD-susC
MAG622	PUL9	NODE_6108_length_7503_cov_28.224490	1060	6652	susC-susD
MAG622	PUL10	NODE_618_length_35242_cov_18.565862	2590	28348	GH43_10-GH51-GH43_10-GH43_5-GH43_4-unk-susD-susC-unk-unk-unk-unk-susC-susD
MAG622	PUL11	NODE_6465_length_7179_cov_15.045620	1102	5889	susD-susC
MAG622	PUL12	NODE_9168_length_5433_cov_22.842692	1	4408	susC-susD
MAG630	PUL1	NODE_19366_length_4011_cov_20.157230	2	4009	susD-susC
MAG630	PUL2	NODE_3653_length_10357_cov_22.938070	4223	9159	susC-susD
MAG630	PUL3	NODE_8094_length_6742_cov_26.667564	178	5217	susD-susC
MAG632	PUL1	NODE_20416_length_3885_cov_4.492689	3	3721	susD-susC
MAG632	PUL2	NODE_2154_length_13460_cov_4.188959	1	4025	susD-susC
MAG632	PUL3	NODE_4787_length_9044_cov_3.961953	3156	9043	susD-susC-susD
MAG632	PUL4	NODE_48912_length_2278_cov_4.665317	1	2277	susC-susD
MAG632	PUL5	NODE_5162_length_8647_cov_4.651536	1539	8645	susD-susC-GH92
MAG632	PUL6	NODE_8330_length_6632_cov_3.154022	3329	6631	susD-susC
MAG634	PUL1	NODE_11_length_94711_cov_9.023897	62199	91652	GH43_1-unk-susC-susD-unk-susC-susD-unk-unk-GH43_2-GH43_10-unk-unk-unk-unk-GH8
MAG634	PUL2	NODE_46_length_64178_cov_8.409401	57833	62725	susC-susD
MAG634	PUL3	NODE_463_length_25749_cov_9.798124	2145	23291	GH51-GH127-GH97-unk-susC-susD-unk-unk-GH146
MAG635	PUL1	NODE_11712_length_5422_cov_56.541457	2	5307	susC-susC-susD
MAG635	PUL2	NODE_16132_length_4475_cov_52.524887	2	4473	susC-susD
MAG635	PUL3	NODE_2218_length_13258_cov_48.331591	1109	10812	susC-unk-unk-unk-unk-susC-susD
MAG635	PUL4	NODE_415_length_26589_cov_46.493028	588	14846	susC-susD-unk-PL1_2-PL1_2-GH28-GH3
MAG638	PUL1	NODE_13712_length_4935_cov_12.394262	3	3369	susC-susD
MAG638	PUL2	NODE_1468_length_15970_cov_12.909708	1	3907	susC-susD
MAG638	PUL3	NODE_1590_length_15457_cov_7.494286	4023	12507	GH130-unk-unk-susC-susD
MAG638	PUL4	NODE_1647_length_15218_cov_11.700521	5504	10601	susD-susC
MAG638	PUL5	NODE_6907_length_7381_cov_10.263172	3	6496	PL1_2-susC-susD
MAG646	PUL1	NODE_1100_length_18792_cov_35.091957	1570	12715	GH16-GH16-GH128-GH16-unk-susD-susC
MAG646	PUL2	NODE_1112_length_18643_cov_40.472025	3526	12415	susC-susD-unk-GH2
MAG646	PUL3	NODE_1409_length_16702_cov_28.456479	2320	15292	GH32-unk-GH32-unk-GH32-unk-susD-susC
MAG646	PUL4	NODE_1467_length_16376_cov_42.916488	6417	11342	susC-susD
MAG646	PUL5	NODE_5372_length_8309_cov_14.849528	103	8307	GH128-GH16-unk-susD-susC
MAG656	PUL1	NODE_101_length_46611_cov_8.603725	37948	42509	susD-susC
MAG656	PUL2	NODE_1316_length_17292_cov_4.804258	5191	14429	susC-susD-unk-CE1-CE1-CE1
MAG656	PUL3	NODE_1743_length_15144_cov_8.363642	3921	9169	susD-susC
MAG656	PUL4	NODE_2533_length_12521_cov_8.484678	6081	10878	susC-susD
MAG656	PUL5	NODE_366_length_29833_cov_8.974948	8346	20417	susC-susD-unk-GH16-GH3-GH30_3
MAG656	PUL6	NODE_447_length_27434_cov_6.899595	19709	27308	susC-susD-unk-GH53
MAG656	PUL7	NODE_489_length_26596_cov_7.226781	3474	23512	GH93-unk-unk-susD-susC-unk-unk-unk-GH2-unk-GH5_13-unk-GH93
MAG656	PUL8	NODE_494_length_26510_cov_9.260745	16669	26386	susD-susC-susD-susC
MAG656	PUL9	NODE_509_length_26252_cov_8.584723	11882	16959	susD-susC
MAG656	PUL10	NODE_523_length_25935_cov_7.562983	8094	25935	CE1-CE1-susC-susD-unk-unk-CE1-unk-GH3-CE1-GH3
MAG663	PUL1	NODE_1638_length_17456_cov_5.224068	4055	8893	susD-susC
MAG663	PUL2	NODE_5613_length_7729_cov_4.625228	1104	6329	susD-susC
MAG663	PUL3	NODE_9362_length_5500_cov_4.713866	1	5102	susC-susD
MAG663	PUL4	NODE_955_length_23430_cov_5.972449	4971	21566	GT4-unk-unk-unk-unk-GH3-GH128-unk-susD-susC
MAG664	PUL1	NODE_11065_length_4926_cov_4.530076	1	4401	susC-susD
MAG664	PUL2	NODE_12273_length_4589_cov_6.089546	1	4404	susC-susD
MAG664	PUL3	NODE_3590_length_10546_cov_5.401678	2133	7187	susC-susD
MAG664	PUL4	NODE_3735_length_10249_cov_3.879635	2	9213	GT2_Glycos_transf_2-unk-unk-unk-susC-susD
MAG664	PUL5	NODE_41273_length_2131_cov_3.789981	1	2129	susC-susD
MAG664	PUL6	NODE_4736_length_8735_cov_4.211751	1333	8648	GH28-unk-susD-susC
MAG664	PUL7	NODE_5562_length_7768_cov_4.886037	1524	7630	GH16-susD-susC
MAG664	PUL8	NODE_5806_length_7556_cov_3.536995	3	4238	susC-susD
MAG664	PUL9	NODE_7322_length_6474_cov_3.903100	1095	6067	susD-susC
MAG664	PUL10	NODE_7405_length_6432_cov_5.270033	2	4421	susD-susC
MAG667	PUL1	NODE_1685_length_17117_cov_13.797503	7168	12301	susC-susD
MAG667	PUL2	NODE_1737_length_16816_cov_15.031382	6701	16816	susC-susD-unk-GH16-GH3
MAG667	PUL3	NODE_2790_length_12515_cov_17.808347	501	12396	susD-susC-susC-susD
MAG667	PUL4	NODE_4520_length_9013_cov_16.176937	21	5558	GT51-unk-susD-susC
MAG667	PUL5	NODE_5224_length_8152_cov_15.821662	3146	8107	susC-susD
MAG674	PUL1	NODE_114_length_67559_cov_9.037153	3881	8669	susD-susC
MAG674	PUL2	NODE_114_length_67559_cov_9.037153	32384	36983	susC-susD
MAG674	PUL3	NODE_70_length_78126_cov_9.123938	8005	12556	susC-susD
MAG674	PUL4	NODE_719_length_27148_cov_24.274499	14912	27148	susC-susD-unk-unk-GH93-GH5_13-GH2
MAG675	PUL1	NODE_1591_length_17731_cov_6.014087	4152	8958	susC-susD
MAG675	PUL2	NODE_320_length_41419_cov_5.785852	3	21349	susC-susD-unk-susC-unk-unk-unk-CE11-unk-unk-unk-GT51
MAG675	PUL3	NODE_726_length_27079_cov_6.402420	9136	21195	GT10-unk-unk-unk-GT9-unk-susC-susD
MAG678	PUL1	NODE_149_length_60959_cov_12.393981	4090	17302	CE1-unk-unk-unk-susC-GH128-unk-susD-susC
MAG678	PUL2	NODE_17_length_126423_cov_11.365377	84973	94572	susC-susD-unk-GH32-GH32
MAG678	PUL3	NODE_2019_length_15301_cov_10.572084	2	7796	GH16-unk-susD-susC
MAG678	PUL4	NODE_2074_length_15019_cov_11.729284	4346	9134	susD-susC
MAG678	PUL5	NODE_218_length_50554_cov_10.750985	37360	42571	susC-susD
MAG678	PUL6	NODE_494_length_32908_cov_11.765805	287	10705	GH3-GH144-CBM32;GH43_28-susD-susC
MAG678	PUL7	NODE_509_length_32332_cov_10.176782	25746	30143	susD-susC
MAG681	PUL1	NODE_1312_length_19761_cov_5.328174	2366	19659	GH28-unk-susC-susD-GH78;CBM67-GH78;CBM67-GH92
MAG681	PUL2	NODE_1454_length_18584_cov_4.913649	5772	10499	susC-susD
MAG681	PUL3	NODE_189_length_53955_cov_5.345176	14352	25556	susD-susC-unk-susC-susD
MAG681	PUL4	NODE_353_length_39291_cov_5.510016	1915	7011	susD-susC
MAG681	PUL5	NODE_787_length_26092_cov_5.062373	1061	25968	GH156-unk-unk-unk-susC-susD-unk-GH106-GH2-unk-unk-unk-susC-susD
MAG682	PUL1	NODE_11118_length_4909_cov_4.169757	2	4284	susC-susD
MAG682	PUL2	NODE_1191_length_20725_cov_4.739574	4782	20078	susD-unk-susD-susC-GH20-unk-GH2
MAG682	PUL3	NODE_2144_length_14766_cov_4.364625	3	9303	GH3-GH16-unk-susD-susC
MAG682	PUL4	NODE_2147_length_14762_cov_5.312096	4055	11254	GH16-GH18-susD-susC
MAG682	PUL5	NODE_2607_length_13106_cov_5.198759	5170	10234	susC-susD
MAG682	PUL6	NODE_2961_length_11995_cov_4.781910	6420	11627	susC-susD
MAG682	PUL7	NODE_3683_length_10358_cov_4.759779	3344	8297	susD-susC
MAG682	PUL8	NODE_3747_length_10214_cov_4.413525	3	7926	GH105-PL1_2-susC-susD
MAG682	PUL9	NODE_5941_length_7451_cov_3.918334	343	7449	CBM67;GH78-susD-susC
MAG682	PUL10	NODE_6403_length_7092_cov_4.978968	888	7090	susC-susD-susC
MAG682	PUL11	NODE_8695_length_5784_cov_4.365858	3	4998	susD-susC-GH130
MAG682	PUL12	NODE_9153_length_5580_cov_3.517828	3	5580	susC-susD-unk-GH32
MAG684	PUL1	NODE_6446_length_7055_cov_5.163714	316	5046	susC-susD
MAG685	PUL1	NODE_123_length_66097_cov_10.324793	29250	34922	GH43_26-susC-susD
MAG685	PUL2	NODE_174_length_57131_cov_8.994499	4331	13825	GH3-GH5_4-unk-susD-susC
MAG685	PUL3	NODE_303_length_42750_cov_11.003139	33507	38589	susC-susD
MAG685	PUL4	NODE_45_length_96252_cov_10.624676	2946	7947	susC-susD
MAG685	PUL5	NODE_45_length_96252_cov_10.624676	76696	81358	susD-susC
MAG685	PUL6	NODE_45_length_96252_cov_10.624676	81880	86310	susC-susD
MAG685	PUL7	NODE_6_length_226122_cov_9.350617	164781	169478	susD-susC
MAG689	PUL1	NODE_1743_length_16782_cov_8.511329	290	5363	susC-susD
MAG689	PUL2	NODE_5038_length_8382_cov_8.971178	1772	6633	susD-susC
MAG689	PUL3	NODE_531_length_31687_cov_11.256765	16833	22073	susC-susD
MAG689	PUL4	NODE_5839_length_7528_cov_9.399973	1344	6041	susC-susD
MAG689	PUL5	NODE_9228_length_5550_cov_10.295177	162	4532	susD-susC
MAG692	PUL1	NODE_1070_length_27480_cov_8.090428	4873	18975	GH13_6-unk-unk-susD-susC-unk-susC
MAG692	PUL2	NODE_1459_length_23012_cov_6.196236	2631	7370	susD-susC
MAG692	PUL3	NODE_2196_length_17910_cov_5.760851	5332	15179	susC-susD-unk-GH16-GH128-GH128
MAG692	PUL4	NODE_2326_length_17320_cov_7.472169	4556	15565	GT2_Glyco_tranf_2_3-unk-unk-unk-susD-susC
MAG692	PUL5	NODE_792_length_31745_cov_7.353298	25001	29408	susD-susC
MAG693	PUL1	NODE_232_length_59894_cov_41.040007	15040	43929	GH9-GH43_28-unk-GH77-unk-unk-unk-susC-susD-unk-GH13_36-GH53-GH13-GH13_20-GH97
MAG693	PUL2	NODE_25_length_151513_cov_50.125361	101557	142055	CE7-unk-unk-susC-susC-susD-GH51;CE6-CE10-GH54-GH54-unk-GH13-unk-unk-GH43_35-GH3-CE1-unk-unk-CE4-unk-unk-unk-susC
MAG693	PUL3	NODE_287_length_54276_cov_48.154442	1334	29815	susD-susC-susD-susC-unk-GH3-GH31-unk-GH130-GH26-GH5_4-GH5_4-GH5_7-unk-unk-GH36
MAG693	PUL4	NODE_37_length_130208_cov_44.662543	99099	123109	susC-susD-GH43_2-GH43_29-CE10-CE1-CE1-unk-unk-unk-unk-GH95-GH43_10-GH51-unk-GH127
MAG693	PUL5	NODE_534_length_39873_cov_47.263172	1424	6289	susC-susD
MAG693	PUL6	NODE_7_length_237547_cov_43.549905	214653	237470	GH2-unk-susC-susD-unk-unk-GH3-CE1-CE1-GH3-CE1
MAG695	PUL1	NODE_1465_length_22972_cov_5.297770	111	4815	susC-susD
MAG695	PUL2	NODE_20174_length_4405_cov_3.894253	1	3971	susD-susC
MAG695	PUL3	NODE_4263_length_11893_cov_3.953117	6000	11174	susD-susC
MAG695	PUL4	NODE_6076_length_9505_cov_4.631640	1645	6648	susC-susD
MAG698	PUL1	NODE_10197_length_6800_cov_4.357153	3	4846	susC-susD
MAG698	PUL2	NODE_14759_length_5381_cov_4.078483	2	4394	susC-susD
MAG700	PUL1	NODE_1233_length_25505_cov_21.383615	16840	25433	susC-susD-unk-GH5_4-GH3
MAG700	PUL2	NODE_149_length_72773_cov_22.790795	47916	53075	susD-susC
MAG700	PUL3	NODE_2092_length_18460_cov_17.551372	4722	16024	GH165-unk-unk-unk-GH165-susD-susC
MAG700	PUL4	NODE_214_length_62268_cov_22.931156	8670	45472	GH109-unk-unk-unk-unk-CE1-unk-unk-unk-susD-susC-unk-unk-unk-GH32-unk-unk-unk-unk-GH32-unk-susD-susC
MAG700	PUL5	NODE_5005_length_10801_cov_25.521496	482	10801	susC-susD-unk-unk-GH97
MAG700	PUL6	NODE_5839_length_9742_cov_21.735006	1679	6809	susC-susD
MAG700	PUL7	NODE_62_length_103031_cov_24.394762	18200	33380	GH13-GH2-GH13-GH13_36-GH53-unk-susD-susC
MAG700	PUL8	NODE_62_length_103031_cov_24.394762	50754	59559	susD-susC-unk-unk-GH36
MAG700	PUL9	NODE_62_length_103031_cov_24.394762	78797	83713	susD-susC
MAG700	PUL10	NODE_622_length_36303_cov_28.531147	23273	33752	GH3-GH144-susC-susD-unk-GH144
MAG707	PUL1	NODE_8197_length_7836_cov_4.157435	102	4797	susC-susD
MAG707	PUL2	NODE_9870_length_6943_cov_3.286150	1612	6397	susC-susD
MAG708	PUL1	NODE_108_length_83222_cov_72.978429	58135	62870	susD-susC
MAG708	PUL2	NODE_122_length_79077_cov_78.355433	59838	75232	susC-susD-unk-GH16-GH3;GH5_46-unk-unk-GT4
MAG708	PUL3	NODE_12950_length_5851_cov_94.965148	1029	5850	susC-susD
MAG708	PUL4	NODE_186_length_65590_cov_64.680980	38676	49649	susD-susC-unk-GH97-unk-GH13
MAG708	PUL5	NODE_332_length_50371_cov_74.703991	9961	19849	susC-susC-susD
MAG708	PUL6	NODE_332_length_50371_cov_74.703991	27465	32349	susD-susC
MAG708	PUL7	NODE_373_length_48046_cov_62.465150	8494	21295	GH2-unk-unk-unk-unk-susD-susC
MAG708	PUL8	NODE_422_length_45332_cov_67.533582	12667	17824	susD-susC
MAG708	PUL9	NODE_430_length_44781_cov_74.002057	1851	37201	GH33-unk-unk-unk-unk-GH125-unk-unk-unk-susC-susD-unk-unk-unk-GH13_6-GH53-unk-GH13-unk-unk-unk-GH2
MAG708	PUL10	NODE_59_length_105793_cov_59.637746	47881	53420	susC-susD-unk-GT51
MAG711	PUL1	NODE_11605_length_6291_cov_7.183932	164	5312	susD-susC
MAG711	PUL2	NODE_1199_length_25867_cov_7.427166	3555	19255	susC-susD-unk-unk-GH13_36-GH53-GH13-GH77
MAG711	PUL3	NODE_1624_length_21323_cov_8.230440	16020	20746	susD-susC
MAG711	PUL4	NODE_2690_length_15855_cov_6.637658	1814	15497	susD-susC-unk-unk-unk-GH2-GH106
MAG711	PUL5	NODE_3962_length_12481_cov_8.518912	2414	11956	GH38-unk-susD-susC
MAG711	PUL6	NODE_5444_length_10222_cov_8.538015	1	10220	CBM67-susD-susC-unk-GH28
MAG712	PUL1	NODE_1036_length_27947_cov_33.542019	6394	14313	susD-susC-unk-unk-GH29
MAG712	PUL2	NODE_114_length_81385_cov_29.108287	5569	25578	susD-susC-PL1_2-GH105-CE8-GH28-unk-unk-susC-susD
MAG712	PUL3	NODE_133_length_76392_cov_34.913030	486	37699	GH95-GH3-GH31-GH29-unk-unk-unk-susC-GH28-unk-susC-unk-unk-GH92-unk-GH92-susC-susD
MAG712	PUL4	NODE_180_length_66455_cov_33.961837	18501	23141	susC-susD
MAG712	PUL5	NODE_180_length_66455_cov_33.961837	38380	54355	susC-susD-unk-unk-unk-unk-GH2-GH88-GH3
MAG712	PUL6	NODE_227_length_60702_cov_34.110047	15780	27949	susC-susD-unk-GH16-unk-GH3
MAG712	PUL7	NODE_2461_length_16719_cov_31.696171	6215	11722	susC-susD
MAG712	PUL8	NODE_29_length_141977_cov_29.285178	24423	33876	susC-susD-unk-unk-GH23
MAG712	PUL9	NODE_291_length_54060_cov_30.985038	38397	43488	susD-susC
MAG712	PUL10	NODE_42_length_124239_cov_31.766033	79201	88863	GH26-GH26-unk-susD-susC-GH130
MAG712	PUL11	NODE_491_length_41451_cov_28.890134	17729	22580	susC-susD
MAG712	PUL12	NODE_649_length_35353_cov_30.534393	16866	22056	susC-susD
MAG712	PUL13	NODE_68_length_100526_cov_29.565516	62904	76827	susC-susD-unk-GH13_36-unk-GH13
MAG712	PUL14	NODE_71_length_99941_cov_30.765583	50069	84421	GH2-unk-unk-unk-unk-susC-susD-unk-unk-unk-unk-GH5_4-unk-unk-unk-unk-GH26-GH130-unk-GH5_2-GH94-GH2
MAG712	PUL15	NODE_99_length_86413_cov_32.514533	23668	28524	susD-susC
MAG716	PUL1	NODE_113_length_81479_cov_9.703576	38986	43770	susD-susC
MAG716	PUL2	NODE_177_length_66818_cov_10.576831	6443	11309	susD-susC
MAG716	PUL3	NODE_30_length_139171_cov_11.272025	85706	127794	GH43_1-unk-susC-susD-unk-unk-susC-susD-unk-GH43_2-GH43_10-unk-unk-unk-unk-GH8-unk-unk-GH95-unk-unk-GH51
MAG716	PUL4	NODE_55_length_109888_cov_10.341637	34782	48990	susC-susD-unk-unk-unk-unk-GH57-GT4-GH133
MAG724	PUL1	NODE_1013_length_20871_cov_9.138691	2468	7323	susC-susD
MAG724	PUL2	NODE_1060_length_20438_cov_11.355394	1994	11883	susC-susD-unk-GH32-GH32
MAG724	PUL3	NODE_11480_length_5320_cov_9.390123	493	5127	susD-susC
MAG724	PUL4	NODE_3036_length_11642_cov_12.359196	3	8669	GH13-unk-unk-susD-susC
MAG724	PUL5	NODE_621_length_26419_cov_8.088985	3836	9181	susC-susD
MAG724	PUL6	NODE_775_length_23892_cov_11.864035	3	10937	susC-susD-unk-unk-susC
MAG728	PUL1	NODE_1040_length_20627_cov_7.066206	14606	19537	susC-susD
MAG728	PUL2	NODE_1547_length_16839_cov_5.635605	4729	10027	susC-susD
MAG728	PUL3	NODE_167_length_50411_cov_6.694992	2645	7748	susC-susD
MAG728	PUL4	NODE_253_length_41115_cov_6.503897	30110	35470	susD-susC
MAG728	PUL5	NODE_507_length_28970_cov_5.477123	15209	20134	susD-susC
MAG728	PUL6	NODE_59_length_82301_cov_5.957384	74036	79343	susD-susC
MAG728	PUL7	NODE_878_length_22413_cov_6.478978	8758	20247	CE7-unk-unk-unk-susD-susC
MAG728	PUL8	NODE_96_length_65268_cov_6.965605	12205	17247	susD-susC
MAG728	PUL9	NODE_99_length_64009_cov_6.501095	42031	46835	susD-susC
MAG730	PUL1	NODE_175_length_49765_cov_29.623818	17492	41502	GH127-unk-GH51-GH43_10-GH95-unk-unk-unk-unk-CE1-CE1-CE10-GH43_29-GH43_2-susD-susC
MAG730	PUL2	NODE_33_length_111321_cov_31.623560	22358	34397	GH30_3-GH3-GH16-unk-susD-susC
MAG730	PUL3	NODE_33_length_111321_cov_31.623560	40855	90294	susC-unk-unk-unk-CE4-unk-unk-unk-unk-CE1-GH3-GH43_35-unk-unk-GH13-unk-GH54-GH54-unk-CE6;GH51-susD-susC-unk-unk-CE7-CE10
MAG730	PUL4	NODE_466_length_30254_cov_31.103414	950	29434	susD-susC-susD-susC-unk-GH3-GH31-unk-GH130-GH26-GH5_4-GH5_4-GH5_7-unk-unk-GH36
MAG730	PUL5	NODE_615_length_26484_cov_25.754474	6710	23047	GH9-GH43_28-unk-GH77-unk-unk-unk-susC-susD
MAG730	PUL6	NODE_817_length_23326_cov_30.775343	1424	6289	susC-susD
MAG731	PUL1	NODE_1078_length_20211_cov_13.977922	6536	20210	GH92-GH92-unk-unk-unk-susD-susC
MAG731	PUL2	NODE_116_length_59561_cov_12.270964	21270	37466	CE1-unk-GH13-GH13_36-unk-susD-susC
MAG731	PUL3	NODE_183_length_49172_cov_13.813629	10743	23405	susC-susD-unk-unk-unk-unk-CE1;GH10
MAG731	PUL4	NODE_28_length_123233_cov_13.299810	82433	92751	GH33-unk-unk-susC-susD
MAG731	PUL5	NODE_3_length_317815_cov_13.049264	46317	57604	GH28-CE8;CE12-GH105-PL1_2-susC-susD
MAG731	PUL6	NODE_3_length_317815_cov_13.049264	240987	247648	susC-susD-GH110
MAG731	PUL7	NODE_31_length_119219_cov_12.501871	98287	108352	susC-susD-susC-susD
MAG731	PUL8	NODE_38_length_100342_cov_13.153240	232	35357	GH92-unk-unk-unk-unk-GH43_8-GH130;GH92-GH92-unk-unk-unk-unk-GH92-unk-unk-susD-susC-unk-GH130
MAG731	PUL9	NODE_38_length_100342_cov_13.153240	49875	55149	susD-susC
MAG731	PUL10	NODE_52_length_89148_cov_13.091511	19686	43306	susC-unk-unk-unk-susD-susC-unk-unk-GH92-unk-unk-GH163-unk-GH125
MAG731	PUL11	NODE_80_length_70135_cov_12.892594	25276	70134	GH92-unk-GH63-unk-unk-unk-susC-susD-unk-GH127-unk-GH92-unk-GH92-unk-unk-unk-unk-GH43_10-unk-GH95-GH3;GH78-CBM67;GH78
MAG731	PUL12	NODE_91_length_66701_cov_12.664901	1637	46438	susD-unk-unk-GH26-GH5_4-GH26-GH130-GH31-GH3-unk-GT32-unk-unk-unk-unk-GH29-GH2-unk-unk-unk-unk-GH127-unk-GH146-susC-susC-susD
MAG734	PUL1	NODE_1187_length_19275_cov_5.835068	5424	16819	susC-unk-unk-unk-susD-susC
MAG734	PUL2	NODE_1329_length_18210_cov_5.917323	3444	7995	susD-susC
MAG734	PUL3	NODE_1755_length_15764_cov_6.907251	2373	7408	susC-susD
MAG734	PUL4	NODE_19414_length_3900_cov_6.651495	340	3898	susD-susC
MAG734	PUL5	NODE_3657_length_10493_cov_7.069841	5979	10471	susD-susC
MAG734	PUL6	NODE_3769_length_10295_cov_6.940430	3	9741	susD-susC-unk-susC-susD
MAG734	PUL7	NODE_386_length_33310_cov_6.646008	10351	33303	susC-susD-unk-GH20-unk-unk-unk-unk-GH18-unk-unk-unk-unk-GT2_Glycos_transf_2
MAG734	PUL8	NODE_869_length_22563_cov_6.155900	8709	19600	GH43_28-GH43_28-susD-susC-GH92
MAG735	PUL1	NODE_369_length_34304_cov_17.622266	2767	14464	susC-unk-unk-unk-unk-susC-susD
MAG737	PUL1	NODE_11338_length_5356_cov_21.330315	1845	5354	susD-susC
MAG737	PUL2	NODE_20835_length_3741_cov_10.349430	3	3740	susC-susD
MAG737	PUL3	NODE_2211_length_14002_cov_9.833226	2104	13427	susC-susD-unk-GH16-GH3;GH5_46
MAG737	PUL4	NODE_2446_length_13224_cov_18.109803	3646	13222	GH3;GH5_46-GH16-unk-susD-susC
MAG737	PUL5	NODE_3654_length_10495_cov_20.062548	624	5509	susC-susD
MAG737	PUL6	NODE_468_length_30191_cov_20.744989	4557	23350	susD-susC-susC-unk-unk-susD-susC-GT4
MAG737	PUL7	NODE_7322_length_6921_cov_22.810370	1	4265	susC-susD
MAG737	PUL8	NODE_839_length_23036_cov_14.949175	8904	14045	susD-susC
MAG737	PUL9	NODE_8902_length_6151_cov_17.620735	1332	6149	susC-susD
MAG741	PUL1	NODE_1322_length_20359_cov_11.486062	2569	13824	GT51-unk-unk-unk-susC-susD
MAG741	PUL2	NODE_18179_length_4764_cov_29.949034	1	4614	susC-susD
MAG741	PUL3	NODE_221_length_44394_cov_12.689979	38863	44134	susC-susD
MAG741	PUL4	NODE_2405_length_15015_cov_10.431952	3	4648	susD-susC
MAG742	PUL1	NODE_1771_length_17589_cov_4.858732	14609	17587	susD-susC
MAG742	PUL2	NODE_20067_length_4495_cov_4.818468	3	4101	susD-susC
MAG742	PUL3	NODE_6399_length_8785_cov_4.275258	5277	8784	susD-susC
MAG742	PUL4	NODE_9916_length_6852_cov_4.851994	2285	6850	susC-susD
MAG745	PUL1	NODE_11154_length_6393_cov_7.299148	80	4719	susD-susC
MAG745	PUL2	NODE_11476_length_6285_cov_7.527287	2	4463	susC-susD
MAG745	PUL3	NODE_348_length_37145_cov_6.409005	20849	25498	susD-susC
MAG745	PUL4	NODE_378_length_35640_cov_6.586314	1	4452	susC-susD
MAG752	PUL1	NODE_1058_length_22781_cov_9.052495	15940	20549	susD-susC
MAG752	PUL2	NODE_2461_length_14807_cov_8.022505	4608	14711	susD-susC-unk-unk-GH146
MAG752	PUL3	NODE_3530_length_12214_cov_10.862982	6285	11087	susD-susC
MAG754	PUL1	NODE_1_length_637750_cov_25.302090	315639	320689	susC-susD
MAG756	PUL1	NODE_1125_length_22060_cov_5.798000	2999	22059	susD-susC-unk-unk-GH28-CE8-GH105-PL1_2-susC-susD
MAG756	PUL2	NODE_1173_length_21613_cov_5.648576	11399	15924	susD-susC
MAG756	PUL3	NODE_2841_length_13760_cov_6.268223	429	5950	susD-susC
MAG756	PUL4	NODE_628_length_28875_cov_5.785739	14611	28729	susC-susD-unk-GH13_36-unk-GH13
MAG756	PUL5	NODE_699_length_27795_cov_5.749027	13426	23475	susC-susD-susC-susD
MAG756	PUL6	NODE_94_length_66283_cov_6.802999	11991	29340	GH163-unk-GH92-unk-unk-unk-unk-susD-susC
MAG759	PUL1	NODE_1340_length_20222_cov_11.788764	3324	16518	GH54-unk-unk-susC-susD-GH43_17
MAG759	PUL2	NODE_1547_length_18829_cov_12.035315	13506	18183	susD-susC
MAG759	PUL3	NODE_17_length_135474_cov_11.206721	21264	46990	CE1-CE1-CE10-unk-susD-susC-unk-GH3-unk-unk-unk-GH2-unk-GH106-CE10
MAG759	PUL4	NODE_17_length_135474_cov_11.206721	86567	112741	GH30_2-GH2-unk-GH35-CE1-unk-CE1-GH3-unk-unk-CE1-unk-CE1-susD-susC
MAG759	PUL5	NODE_1722_length_17823_cov_12.025101	1443	11662	GH20-unk-unk-unk-susD-susC
MAG759	PUL6	NODE_245_length_42856_cov_10.090605	35706	40578	susD-susC
MAG759	PUL7	NODE_340_length_37500_cov_11.087702	7450	37079	GH3-GH31-unk-GH130-GH26-GH5_4-GH26-unk-unk-susD-susC-GH5_7-GH2-unk-GH36-GH43_28
MAG759	PUL8	NODE_349_length_37090_cov_10.521993	2487	7424	susC-susD
MAG759	PUL9	NODE_570_length_29989_cov_12.523886	2883	11176	susD-susC-unk-GH3
MAG759	PUL10	NODE_957_length_24083_cov_11.509364	567	24081	GH51-GH43_10-GH95-unk-unk-unk-unk-CE1-CE1-CE10-GH43_7-unk-GH43_29-GH43_2-CE6-susD-susC
MAG766	PUL1	NODE_15753_length_5192_cov_6.863344	1113	5190	susD-susC
MAG766	PUL2	NODE_18750_length_4676_cov_7.165332	1	4404	susC-susD
MAG766	PUL3	NODE_2750_length_14017_cov_7.347443	294	4719	susC-susD
MAG766	PUL4	NODE_8128_length_7693_cov_7.436240	3226	7693	susD-susC
MAG767	PUL1	NODE_1139_length_10968_cov_3.751856	847	5861	susD-susC
MAG767	PUL2	NODE_1256_length_10387_cov_4.254452	1084	6024	susC-susD
MAG767	PUL3	NODE_5896_length_4211_cov_2.651347	2	4211	susC-susC-susD
MAG767	PUL4	NODE_655_length_15079_cov_4.346778	891	9212	GH28-PL1_2-susD-susC
MAG767	PUL5	NODE_728_length_14215_cov_4.272811	450	11221	GH36-susC-susD-unk-unk-GH31
MAG770	PUL1	NODE_4252_length_5119_cov_2.565363	1109	4991	susD-susC
MAG774	PUL1	NODE_1518_length_9303_cov_47.839857	1263	6381	susC-susD
MAG774	PUL2	NODE_18_length_66790_cov_52.784431	39276	58936	GH16-GH128-unk-susD-susC-unk-unk-unk-GH30_1-GH149
MAG774	PUL3	NODE_318_length_21954_cov_50.230650	15147	20267	susD-susC
MAG774	PUL4	NODE_41_length_50316_cov_50.264121	30634	47015	susD-susC-unk-unk-unk-GH77-GH97-GH13_14-GH13
MAG774	PUL5	NODE_513_length_17105_cov_53.814956	3	11653	CE7;GH26-unk-susD-susC-unk-GH26
MAG774	PUL6	NODE_955_length_12030_cov_48.392067	3968	12030	GH32-GH32-unk-susD-susC
MAG775	PUL1	NODE_1288_length_10223_cov_30.526751	4473	9298	susD-susC
MAG775	PUL2	NODE_14_length_69131_cov_25.931858	16407	34288	GH3-unk-GH3-unk-GH5_46-GH16-unk-susD-susC
MAG775	PUL3	NODE_142_length_32541_cov_25.322293	24593	31084	susC-susD-GH13_11
MAG775	PUL4	NODE_341_length_21402_cov_26.198482	873	5555	susC-susD
MAG775	PUL5	NODE_38_length_52162_cov_25.107836	32300	37384	susC-susD
MAG775	PUL6	NODE_4_length_89906_cov_25.432093	57290	68068	GH13_6-GH53-unk-unk-susD-susC
MAG775	PUL7	NODE_4_length_89906_cov_25.432093	74380	84921	susC-susD-unk-GH43_5-GH43_10
MAG775	PUL8	NODE_47_length_47666_cov_27.770305	4004	12000	GH32-unk-susD-susC
MAG775	PUL9	NODE_51_length_45474_cov_30.001651	24890	44210	GH98-GH115-unk-unk-unk-susD-susC-susD-susC
MAG775	PUL10	NODE_536_length_16873_cov_29.299560	2	13795	GH127-GH97-GH127-unk-unk-susD-susC
MAG775	PUL11	NODE_624_length_15378_cov_28.225739	2709	14241	CE10-unk-unk-unk-unk-susD-susC
MAG775	PUL12	NODE_7_length_77450_cov_25.126313	11863	43846	GH133-GT4-GH57-unk-GH3-CE7-GH33-unk-susD-susC-CE8-PL1_2-GH28;GH105-unk-unk-GH5_21
MAG775	PUL13	NODE_764_length_13670_cov_23.434888	2844	7965	susD-susC
MAG775	PUL14	NODE_78_length_39449_cov_24.934482	3504	11892	susC-susD-CE1-GH3
MAG780	PUL1	NODE_6386_length_9395_cov_5.084475	1383	5924	susD-susC
MAG782	PUL1	NODE_1532_length_24388_cov_5.162783	2125	24192	GH43_35-unk-unk-susC-unk-unk-susD-susC-unk-GH67
MAG782	PUL2	NODE_20184_length_4252_cov_4.402430	262	4250	susD-susC
MAG782	PUL3	NODE_2067_length_19927_cov_4.631995	874	16443	susD-susC-unk-unk-PL11_2-GH2
MAG782	PUL4	NODE_2447_length_17961_cov_4.626606	3494	17958	susC-susD-unk-unk-susC-susD
MAG782	PUL5	NODE_2548_length_17441_cov_4.778327	2078	13008	susC-susD-unk-unk-GH5_4
MAG782	PUL6	NODE_4700_length_11577_cov_3.768790	2888	11577	susD-susC-GH97-GH13
MAG782	PUL7	NODE_5659_length_10193_cov_4.563425	6977	10192	susD-susC
MAG782	PUL8	NODE_8082_length_7946_cov_4.726270	3	7695	susC-susD-unk-susC
MAG785	PUL1	NODE_10715_length_6554_cov_4.232651	1106	5752	susD-susC
MAG785	PUL2	NODE_2141_length_19505_cov_4.378766	13078	17898	susD-susC
MAG785	PUL3	NODE_9932_length_6893_cov_3.503802	1	4359	susD-susC
MAG789	PUL1	NODE_11674_length_6171_cov_4.648300	1	6171	CE1-CE1-unk-susD-susC
MAG789	PUL2	NODE_12678_length_5830_cov_4.760346	237	5231	susC-susD
MAG789	PUL3	NODE_17050_length_4758_cov_5.025516	1652	4756	susD-susC
MAG789	PUL4	NODE_1733_length_22455_cov_5.002991	6754	21722	GH2-unk-GH67-unk-unk-GH2-susD-susC
MAG789	PUL5	NODE_28596_length_3380_cov_3.241504	1	3378	susD-susC
MAG789	PUL6	NODE_2923_length_16015_cov_5.054010	1	10509	susC-susD-unk-unk-unk-GH3
MAG789	PUL7	NODE_2960_length_15892_cov_5.707205	2	15330	susC-susD-unk-GH13_36-GH53-GH13-GH13-GH97
MAG789	PUL8	NODE_5537_length_10332_cov_4.603581	3744	6628	GH43_4-susD
MAG789	PUL9	NODE_5646_length_10209_cov_4.475281	1043	8832	CE1-unk-susC-susD
MAG789	PUL10	NODE_5717_length_10116_cov_4.457907	134	10116	susC-susD-unk-unk-unk-GH95
MAG789	PUL11	NODE_985_length_31047_cov_4.675077	15379	26823	CE10-CE1-unk-unk-unk-susC-susD
MAG793	PUL1	NODE_1421_length_25454_cov_11.682547	5739	10389	susD-susC
MAG793	PUL2	NODE_302_length_55597_cov_12.404469	22779	28142	susC-susD
MAG793	PUL3	NODE_67_length_102037_cov_12.905660	68963	87101	susC-unk-unk-susD-susC-unk-GH43_4
MAG793	PUL4	NODE_966_length_31403_cov_14.198832	17375	25338	GH29-unk-susC-susD
MAG797	PUL1	NODE_121_length_82082_cov_14.040938	53652	58752	susC-susD
MAG800	PUL1	NODE_110_length_84670_cov_61.974508	21897	26849	susD-susC
MAG800	PUL2	NODE_136_length_77585_cov_84.924145	7191	20418	GT4-unk-susC-susC-susD
MAG800	PUL3	NODE_136_length_77585_cov_84.924145	31325	36622	susD-susC
MAG800	PUL4	NODE_1446_length_25179_cov_65.318699	11939	21535	susC-susD-unk-GH32-GH32
MAG800	PUL5	NODE_196_length_67000_cov_67.771185	39765	44907	susD-susC
MAG800	PUL6	NODE_2692_length_16827_cov_84.701049	2871	14194	susC-susD-unk-GH16-GH3;GH5_46
MAG800	PUL7	NODE_5210_length_10764_cov_83.388365	16	10485	susC-susD-CBM32;GH43_28-GH144-GH3
MAG800	PUL8	NODE_5837_length_9968_cov_72.978816	3498	9053	susC-susD-unk-GT51
MAG800	PUL9	NODE_6103_length_9670_cov_86.469787	3	2992	susC-susD
MAG805	PUL1	NODE_15_length_165915_cov_35.075708	91166	115063	GH28;GH105-PL1_2-CE8-susC-susD-unk-GH33-GH3-unk-GH57-GT4-GH133
MAG805	PUL2	NODE_30_length_139401_cov_39.027141	57339	62423	susD-susC
MAG805	PUL3	NODE_30_length_139401_cov_39.027141	111945	137828	GH43_10-GH43_5-unk-susD-susC-unk-unk-unk-susC-susD-unk-unk-GH13_6
MAG805	PUL4	NODE_3149_length_15221_cov_50.840433	3	6338	susC-susD-unk-GH13_7
MAG805	PUL5	NODE_322_length_53774_cov_41.639811	31427	53645	GH97-unk-GH3-unk-GH3-unk-GH5_46-GH16-unk-susD-susC
MAG805	PUL6	NODE_395_length_49334_cov_41.056677	9714	23635	susC-susD-unk-GH53-unk-unk-unk-GH2-GH43_24
MAG805	PUL7	NODE_403_length_48952_cov_35.200687	20381	37045	GH3-unk-unk-CE10-unk-unk-unk-unk-susD-susC
MAG805	PUL8	NODE_430_length_47376_cov_38.271359	13756	22166	susC-susD-CE1-GH3
MAG805	PUL9	NODE_56_length_109762_cov_38.526129	40336	56182	GH13-GH13-unk-susD-susC-GH97-unk-unk-unk-GT2_Glycos_transf_2
MAG805	PUL10	NODE_56_length_109762_cov_38.526129	77197	82206	susD-susC
MAG805	PUL11	NODE_690_length_37851_cov_39.904620	6440	14436	susC-susD-unk-GH32
MAG805	PUL12	NODE_693_length_37741_cov_38.830600	7490	32692	GH32-unk-unk-unk-susC-susD-unk-unk-GH127-GH97-GH127-susC-susD
MAG805	PUL13	NODE_814_length_34380_cov_40.177480	9611	28953	susC-susD-susC-susD-unk-unk-unk-unk-GH115-GH98
MAG805	PUL14	NODE_909_length_32417_cov_42.389376	3354	8036	susC-susD
MAG805	PUL15	NODE_949_length_31725_cov_40.994853	8477	14983	GH13_11-susD-susC
MAG806	PUL1	NODE_111_length_84362_cov_32.790112	9696	25429	GH3-unk-susC-susD-unk-unk-GH16-GH5_46;GH3
MAG806	PUL2	NODE_1263_length_27124_cov_28.332558	4821	27122	GH26-GH36-GH94-unk-unk-GH130-CE7-unk-unk-susC-susD-unk-unk-unk-GH26
MAG806	PUL3	NODE_142_length_76079_cov_29.794499	13978	31053	susC-susD-unk-unk-GH13_6-GH53-unk-unk-unk-GH13-GT2_Glycos_transf_2
MAG806	PUL4	NODE_19_length_160395_cov_26.457440	83607	88754	susC-susD
MAG806	PUL5	NODE_23_length_147186_cov_31.446779	24648	30067	susC-susD
MAG806	PUL6	NODE_23_length_147186_cov_31.446779	91618	97380	susC-susD
MAG806	PUL7	NODE_29_length_139838_cov_26.968344	28996	38790	susD-susC-unk-unk-GT2_Glycos_transf_2
MAG806	PUL8	NODE_57_length_108634_cov_34.916651	38418	48016	susC-susD-unk-GH32-GH32
MAG806	PUL9	NODE_574_length_41398_cov_27.469608	24877	31042	susD-susC-GT2_Glycos_transf_2
MAG806	PUL10	NODE_663_length_38712_cov_29.942029	14048	26495	GH13-unk-susC-susD-unk-GH97
MAG807	PUL1	NODE_1606_length_23674_cov_26.851857	4942	9231	susC-susD
MAG807	PUL2	NODE_18_length_164189_cov_26.326684	139823	146417	GH32-susD-susC
MAG807	PUL3	NODE_46_length_119553_cov_27.049674	90759	95486	susD-susC
MAG807	PUL4	NODE_46_length_119553_cov_27.049674	114656	119515	susD-susC
MAG807	PUL5	NODE_485_length_44713_cov_29.042792	24513	29696	susC-susD
